# Supplementary material for: Imputation of orofacial clefting data identifies novel risk loci and sheds light on the genetic background of cleft lip ± cleft palate and cleft palate only
Source: Hum Mol Genet. 2017 Jan 19;26(4):829–42. doi: 10.1093/hmg/ddx012 (PMC5409059; doi:10.1093/hmg/ddx012)
Supplement: Supplementary Data [file ddx012_Supp.zip]

Archive with 3 entries (3 files):
- Supplemental_Figures_final.pdf
- Supplemental_Tables_Revision_final.xlsx
- Supplemental_Text.docx
