# Supplementary material for: Imputation of orofacial clefting data identifies novel risk loci and sheds light on the genetic background of cleft lip ± cleft palate and cleft palate only
Source: Hum Mol Genet. 2017 Jan 19;26(4):829–42. doi: 10.1093/hmg/ddx012 (PMC5409059; doi:10.1093/hmg/ddx012)
Supplement: Supplementary Data [file ddx012_Supp.zip › Supplemental_Tables_Revision_final.xlsx]

## Sheet: S1 Table Combined analysis
Supplemental Table 1: Combined analysis of imputed GWAS and replication cohorts
SNP	Chr	Position (hg19)	Alleles		Genome-wide imputation (discovery phase)				Replication analyses				SNP	Chr	Position (hg19)	Combined analyses		same direction of effect and further decrease in P-value compared to GWAS only
					(I) P_Bonn_case-control GWAS	(II) P_European trios	(III) P_All trios		(IV) P_repl_Bonn	(V) P_repl_Mexico	(VI) P_repl_Yemen					P_European combinedy (I+II+IV)	P_All combined (I+II+III+IV+V+VI))
rs77709389	1	72746633	A/G		0.000433	0.00292	0.00288		0.191	-	-		rs77709389	1	72746633	0.000585	0.000352
rs1567709	1	212768599	G/A		0.00094	0.00157	0.474		0.986	0.342	0.637		rs1567709	1	212768599	5.55e-05	0.104
rs78823495	1	246001015	C/T		0.00298	0.0032	0.000704		-	0.876	-		rs78823495	1	246001015	-	1.71e-05
rs6734260	2	42137215	A/G		0.00448	1.75e-05	0.00188		0.162	0.742	0.641		rs6734260	2	42137215	2.87e-07	2.32e-05
rs6749233	2	42137293	G/T		0.00382	1.66e-05	0.00197		0.192	0.77	0.678		rs6749233	2	42137293	2.95e-07	2.83e-05
rs6740960	2	42181679	T/A		0.000138	5.56e-06	2.46e-06		0.0145	0.00709	0.0752		rs6740960	2	42181679	1.86e-10	5.71e-13	x
rs115866233	2	54820213	T/C		0.00216	0.000907	0.000626		0.205	-	-		rs115866233	2	54820213	0.000678	0.000213
rs112800917	2	220607776	T/D		0.000648	0.00155	0.000678		0.936	0.0802	0.148		rs112800917	2	220607776	3.41e-05	9.11e-07	x
rs12473170	2	220678106	T/G		0.000996	0.0102	0.00107		0.319	0.299	0.151		rs12473170	2	220678106	3.82e-05	9.95e-07	x
rs10942848	5	77658606	T/C		0.000253	0.00114	0.365		0.311	0.687	-		rs10942848	5	77658606	0.000123	0.0294
rs4235709	5	77677632	C/G		0.000691	0.002	0.526		0.216	0.588	0.103		rs4235709	5	77677632	0.000526	0.219
rs4703516	5	80654966	G/T		1.26e-06	0.43	0.00253		0.613	0.0511	0.439		rs4703516	5	80654966	0.000212	0.000147
rs1122249	5	157984479	G/A		0.000833	0.000314	0.0168		0.864	0.86	0.0365		rs1122249	5	157984479	9.77e-06	7.25e-05
rs2963482	5	157987219	G/A		0.000851	0.000432	0.0201		0.701	0.854	0.0431		rs2963482	5	157987219	7.95e-06	7.02e-05
rs55754257	6	5271455	G/A		0.00261	0.00113	0.00059		0.637	-	0.572		rs55754257	6	5271455	0.000219	0.000299
rs151137431	6	10391103	T/D		0.00093	0.0037	0.00165		0.225	0.185	0.363		rs151137431	6	10391103	8.63e-06	4.08e-05
rs62400302	6	24094818	C/T		0.013	0.000163	4.2e-05		0.939	0.954	0.583		rs62400302	6	24094818	0.000101	3.03e-05
rs1265158	6	31140741	G/C		5.78e-05	0.00332	4.79e-05		0.61	0.569	0.703		rs1265158	6	31140741	4.85e-06	3.36e-06
rs2057399	6	152950053	A/G		0.00411	8.35e-05	0.0396		0.543	0.643	0.614		rs2057399	6	152950053	6.9e-05	0.0219
rs911921	6	152990793	C/T		0.0123	3.79e-06	0.0472		0.722	0.639	0.871		rs911921	6	152990793	1.62e-05	0.0239
rs2758789	6	153034248	T/C		0.00495	0.000153	0.157		0.759	0.67	0.938		rs2758789	6	153034248	6.62e-05	0.036
rs56217926	7	151087688	G/A		0.000667	0.00223	0.329		0.234	0.242	0.761		rs56217926	7	151087688	0.000512	0.151
rs10808812	8	77505308	T/C		0.0104	0.0101	0.000102		0.0881	0.48	0.653		rs10808812	8	77505308	6.14e-05	1.17e-06	x
rs62524038	8	103769096	A/G		0.00589	0.000396	0.28		0.732	0.5	0.604		rs62524038	8	103769096	4.03e-05	0.0128
rs9410477	9	92027447	T/C		0.00374	0.00072	0.000463		0.144	0.899	0.707		rs9410477	9	92027447	3.91e-06	7.49e-06
rs4132699	9	92036427	C/A		0.00923	0.00113	1.58e-05		0.096	0.515	0.266		rs4132699	9	92036427	8.64e-06	8.51e-08	x
rs12375983	9	92210069	A/G		0.00259	0.000128	0.000136		0.229	0.282	0.0303		rs12375983	9	92210069	1.24e-06	1.06e-06
rs780694	10	73129775	C/G		3.14e-05	0.0266	0.762		0.739	0.632	0.605		rs780694	10	73129775	0.000141	0.107
rs7950069	11	115140553	A/G		0.00669	0.288	0.00029		0.00299	0.573	0.753		rs7950069	11	115140553	0.344	0.00465
rs61198871	11	130922269	G/A		0.00171	0.00174	0.29		0.0447	-	0.457		rs61198871	11	130922269	0.00293	0.076
rs972812	12	31108437	G/A		0.000239	0.00802	0.813		0.347	0.189	0.531		rs972812	12	31108437	1.2e-05	0.0989
rs1373453	12	70054910	A/G		0.0271	0.0271	5.15e-05		0.67	0.753	0.894		rs1373453	12	70054910	0.00307	9.06e-05
rs10861573	12	106693443	T/G		0.0108	0.00924	8.42e-05		0.697	0.311	0.759		rs10861573	12	106693443	0.00239	6.24e-05
rs13542	13	100638392	G/A		0.000715	0.00581	0.000239		0.39	0.174	0.799		rs13542	13	100638392	2.33e-05	5.67e-05
rs58832733	14	31273499	C/T		3.54e-05	0.0957	0.0015		0.023	0.0776	0.109		rs58832733	14	31273499	0.0115	0.000834
rs11625784	14	51847092	T/A		0.009	0.000458	6.33e-05		0.0474	0.506	0.223		rs11625784	14	51847092	1.93e-06	1.29e-07	x
rs4901118	14	51856109	A/G		0.00279	6.67e-05	5.36e-07		0.0771	0.873	0.0575		rs4901118	14	51856109	2e-07	6.94e-10	x
rs3825688	14	78392823	G/T		0.000533	0.00493	0.0474		0.533	0.825	0.646		rs3825688	14	78392823	2.61e-05	0.00251
rs113033521	14	97208198	C/G		0.000649	0.0015	0.00281		0.283	0.914	0.819		rs113033521	14	97208198	0.00031	0.000807
rs1808191	17	62784028	C/A		4.14e-05	0.00735	0.00742		0.57	0.738	0.403		rs1808191	17	62784028	7.72e-05	8.65e-05
rs9901569	17	62789019	C/T		6.38e-05	0.00713	0.00543		0.518	0.738	0.758		rs9901569	17	62789019	0.000113	0.000166
rs3746101	19	2050823	T/G		0.00163	3.37e-05	0.0324		0.0317	0.848	0.379		rs3746101	19	2050823	2.44e-08	8.32e-05

## Sheet: S2 Table 554_variants
Supplementary Table 2: Results of 554 SNPs that showed P<10-05 in the imputation analyses and not mapping to any of the previously known 20 loci
		Bonn case-control GWAS (European descent)			Baltimore trio study (European descent)		P_Meta_Euro	Baltimore trio study (Mixed descent)		P_Meta_all
SNP	Chr	Position	P	MAF controls	P_FBAT	MAF nontransmitting parents		P_FBAT	MAF nontransmitting parents
rs7419010	1	29834325	0.895	12.05	2.39e-05	10.94	0.00169	8.18e-06	5.38	0.000136
rs72889224	1	32294149	9.92e-06	12.66	0.959	13.93	0.00252	0.851	12.6	0.0105
rs56369906	1	68564968	6.61e-06	1.82	0.849	2.25	0.00113	0.953	1.27	0.0125
rs113731793	1	72511673	0.00162	3.53	0.00164	2.72	8.4e-06	0.00292	1.35	2.54e-05
rs145638995	1	72682853	0.000357	2.51	0.00458	2.21	6.26e-06	0.0048	1.05	1.65e-05
rs77709389	1	72746633	0.000433	2.53	0.00292	2.19	4.56e-06	0.00288	1.03	1.01e-05
chr1:83892157:I	1	83892157	0.125	28.95	1.7e-05	23.05	0.041	7.65e-07	17.31	0.000911
rs139441580	1	83893926	0.0762	30.18	6.24e-05	23.96	0.0965	4.34e-06	17.98	0.00382
rs12123084	1	83894143	0.0688	30.18	7.36e-05	23.96	0.109	5.48e-06	17.97	0.00471
rs12120560	1	83894440	0.0552	29.15	9.29e-05	23.18	0.135	6.25e-06	17.4	0.00596
rs3844333	1	83895423	0.0589	31.34	0.000115	24.72	0.14	8.69e-06	18.35	0.0068
rs3929253	1	83895861	0.239	27.25	4.98e-05	22.15	0.0346	2.59e-06	16.71	0.000947
rs2261042	1	83895862	0.243	27.34	5.14e-05	22.19	0.0345	2.14e-06	16.78	0.000827
rs2620154	1	83896460	0.282	24.13	1.98e-05	18.83	0.0195	1.85e-06	14.17	0.000629
rs77950781	1	83897373	0.071	29.9	5.5e-05	23.92	0.0966	4.66e-06	17.97	0.0042
rs12136649	1	83926285	0.0595	19.58	1.01e-05	14.39	0.0598	5.33e-06	13.53	0.00517
rs12134784	1	83978738	0.0443	17.66	9.61e-06	12.89	0.0715	7.46e-05	15.8	0.0256
rs17024584	1	120511386	0.811	2.45	1.12e-06	7.58	0.000234	0.000183	8.9	0.00108
rs1976657	1	212766199	0.00094	6.09	0.00159	5.96	4.92e-06	0.494	11.93	0.0177
rs1567709	1	212768599	0.00094	6.08	0.00157	5.96	4.84e-06	0.474	11.82	0.0164
rs3122722	1	212769016	0.000943	6.08	0.00162	5.96	5.02e-06	0.483	11.91	0.017
rs710813	1	229115603	0.108	12.11	2.38e-06	14.2	0.0219	0.152	25.13	0.743
rs778537	1	229116214	0.376	10.06	4.67e-06	11.51	0.00709	0.00865	12.24	0.0849
rs61825074	1	229116802	0.318	9.83	9.9e-06	10.72	0.0125	0.0107	11.85	0.11
chr1:229119271:D	1	229119271	0.275	10.92	8.43e-07	12.42	0.00514	0.0693	16.66	0.352
rs10489543	1	229122248	0.677	10.22	3.53e-06	11.35	0.00222	0.00732	12.43	0.0429
rs61825085	1	229122413	0.679	10.3	2.82e-06	11.43	0.00197	0.0144	12.82	0.0672
rs10910168	1	233563998	0.948	19.15	4.96e-06	17.75	0.000836	0.00389	25.67	0.014
rs6428942	1	245818715	0.023	13.16	5.71e-05	12.46	7.53e-06	0.147	32.55	0.0141
rs12043476	1	245835195	0.0128	11.4	9.46e-05	10.04	5.6e-06	0.123	27.2	0.0081
rs34337176	1	245836325	0.0157	12.24	0.000122	11.18	8.78e-06	0.138	28.54	0.0106
rs78823495	1	246001015	0.00298	1.29	0.0032	1.96	2.88e-05	0.000704	1.51	8.29e-06
rs6691439	1	248279895	0.00247	5.99	1.31e-06	3.08	0.163	0.00858	12.25	0.575
chr2:30456827:D	2	30456827	6.56e-06	6.16	0.545	4.7	0.00729	0.518	2.23	0.0564
rs4952316	2	33114118	0.0102	16.88	0.000213	15.32	8.54e-06	0.185	26.04	0.0121
rs58048037	2	33114453	0.01	16.88	0.000197	15.29	7.84e-06	0.162	25.94	0.0101
rs58452319	2	33114535	0.0107	19.7	0.000212	18	8.98e-06	0.125	27.18	0.00745
rs6734260	2	42137215	0.00448	48.14	1.75e-05	49.18	4.04e-07	0.00188	47.28	3.27e-05
rs6749233	2	42137293	0.00382	48.13	1.66e-05	49.15	3.21e-07	0.00197	47.33	3.05e-05
rs1371669	2	42176201	0.00284	41.45	5.03e-05	40.82	5.98e-07	0.00109	40.15	1.28e-05
rs6740960	2	42181679	0.000138	47.01	5.56e-06	46.33	3.29e-09	2.46e-06	23.92	1.68e-09
rs4952552	2	42198217	0.000505	45.12	1.04e-05	44.37	2.28e-08	1.05e-05	22.72	2.27e-08
rs116699466	2	54799755	0.00274	2.5	0.000966	3.25	8.39e-06	0.000639	1.78	6.99e-06
rs115866233	2	54820213	0.00216	2.76	0.000907	3.45	6.25e-06	0.000626	1.87	5.68e-06
chr2:220607776:D	2	220607776	0.000648	34.33	0.00155	32.81	3.39e-06	0.000678	47.65	2.52e-06
rs4672944	2	220666195	0.00676	34.91	0.000289	33.82	7.1e-06	0.00207	40.18	4.97e-05
rs4672945	2	220666208	0.00677	34.92	0.000289	33.82	7.1e-06	0.00207	40.18	4.97e-05
chr2:220670164:I	2	220670164	0.0413	45.7	0.000256	43.84	5.09e-05	8.04e-05	43.59	9.92e-06
rs10195579	2	220670446	0.00516	35.04	0.000447	33.93	7.83e-06	0.00296	40.1	5.96e-05
rs4674447	2	220672556	0.00151	43.69	0.00676	42.55	3.3e-05	0.000928	43.75	6.65e-06
rs4672949	2	220673119	0.00148	43.68	0.00679	42.55	3.27e-05	0.000932	43.75	6.6e-06
rs35258055	2	220675230	0.00138	43.68	0.0069	42.56	3.14e-05	0.000946	43.74	6.39e-06
rs12473170	2	220678106	0.000996	45.26	0.0102	44.18	3.59e-05	0.00107	42.59	5.79e-06
rs12468970	2	220678383	0.000809	42.49	0.0105	41.58	3.1e-05	0.00146	44.84	7.08e-06
chr2:220683581:D	2	220683581	0.00093	44.28	0.0108	43.23	3.62e-05	0.00142	42.96	7.55e-06
rs13402139	2	220684026	0.000742	44	0.00868	43.04	2.34e-05	0.00115	43.3	5.05e-06
chr2:220685841:I	2	220685841	0.00103	44.08	0.00952	43.39	3.42e-05	0.0013	43.04	7.37e-06
rs10189945	2	220686023	0.000964	43.73	0.00931	42.65	3.16e-05	0.00138	43.49	7.52e-06
rs1016201	2	220687059	0.000978	43.74	0.00932	42.66	3.2e-05	0.00139	43.48	7.61e-06
rs1549375	2	220687071	0.000884	43.87	0.00923	42.78	2.91e-05	0.000807	42.6	3.85e-06
rs6704652	2	220687289	0.000974	43.74	0.00935	42.66	3.2e-05	0.00139	43.48	7.63e-06
rs992871	2	220689584	0.00172	44.54	0.00844	42.87	4.67e-05	0.00115	43.26	9.25e-06
rs35578948	3	5264569	0.00233	5.69	0.000775	4.94	5.81e-06	0.0676	6.75	0.00143
rs77794458	3	22226742	3.96e-05	7.76	0.011	8.69	2.86e-06	0.993	11.04	0.026
rs76635614	3	22245559	5.47e-05	7	0.0176	7.85	6.62e-06	0.429	5.75	0.00428
rs80255279	3	22257641	3.19e-05	7.86	0.00915	9.19	1.93e-06	0.36	18.57	0.00246
rs744192	3	59812382	0.246	20.43	3.36e-05	16.96	0.000147	9.26e-06	9.29	1.35e-05
rs17454535	3	96033430	0.0616	16.92	9.77e-06	17.34	7.27e-06	0.000253	9	4.35e-05
rs62266234	3	116744077	8.83e-06	17.68	0.00074	15.16	0.522	0.00746	11.48	0.865
rs12492956	3	149002721	0.336	18.83	0.00385	20.8	0.00594	1.57e-06	18.24	5.27e-06
rs12485287	3	149004681	0.491	9.61	0.0295	12.52	0.0406	5.84e-06	14.17	2.93e-05
rs7616956	3	174716691	0.923	11.05	0.00421	8.73	0.0456	9.98e-06	9.27	0.000257
rs28521646	3	174717706	0.787	9.29	0.00284	7.66	0.0492	6.46e-06	8.74	0.000273
rs260558	3	189110666	8.38e-06	36.04	0.312	37.71	0.000137	0.98	49.68	0.0146
chr3:189534805:D	3	189534805	0.463	39.7	9.65e-06	39.13	0.000214	0.00011	39.76	0.000268
rs79482068	3	189541869	0.3	6.82	0.00116	6	0.0022	2.08e-06	3.91	5.45e-06
rs78223572	3	189544215	0.297	6.83	0.00114	6	0.00214	2.06e-06	3.91	5.31e-06
rs75834417	3	189544776	0.296	6.83	0.00114	6	0.00212	2.05e-06	3.91	5.27e-06
rs74914009	3	189545021	0.295	6.83	0.00113	6	0.00211	2.06e-06	3.91	5.26e-06
rs75715827	3	189547735	0.287	6.84	0.00109	6	0.00198	1.89e-06	3.9	4.69e-06
rs76308590	3	189550952	0.252	6.81	0.00147	5.99	0.00201	4.31e-06	3.91	7.47e-06
rs55660938	3	189551340	0.241	6.8	0.00143	5.99	0.00185	5.23e-06	3.9	8.14e-06
chr3:189552520:D	3	189552520	0.242	6.81	0.00166	5.9	0.00207	5e-06	3.83	7.89e-06
rs76479869	3	189553372	0.237	6.8	0.00161	5.89	0.00196	4.69e-06	3.64	7.25e-06
rs4865468	4	1770357	0.841	5.35	2.1e-07	2.63	0.00031	1.72e-05	2.53	0.000468
rs16878795	4	27083204	0.0136	2.56	0.00155	2.32	6.53e-05	7.65e-05	2.13	3.14e-06
rs12644925	4	31034298	5.83e-06	43.02	0.286	42.29	9.35e-05	0.326	48.09	0.00101
rs36069924	4	31035261	2.88e-06	26.01	0.44	24.88	0.000147	0.154	38.49	0.000184
rs4254782	4	96181034	0.65	43.29	8.82e-06	49.32	0.00043	0.000876	43.98	0.00237
rs6532537	4	96181408	0.543	43.59	4.5e-06	48.89	0.00019	0.00107	43.48	0.00208
rs114999072	4	101358102	0.00173	11.5	0.00126	12.9	6.93e-06	0.000882	6.11	6.96e-06
chr4:101387371:I	4	101387371	0.00112	10.98	0.000572	12.96	2.13e-06	0.000603	6.14	3.32e-06
rs12643097	4	169801952	0.912	36.49	0.0158	34.16	0.069	8.75e-06	38.47	0.000149
rs16895328	5	65913888	9.3e-06	18.69	0.898	22.37	0.00293	0.823	16.25	0.0094
rs10063997	5	65917185	9.05e-06	19.08	0.78	22.9	0.0041	0.887	16.53	0.0114
rs4521453	5	77629094	0.000861	4.6	0.00325	5.08	9.38e-06	0.115	17.7	0.00171
rs4704497	5	77629897	0.000856	4.6	0.00322	5.08	9.25e-06	0.112	17.71	0.00165
rs4704498	5	77629933	0.000856	4.6	0.00322	5.08	9.25e-06	0.112	17.71	0.00165
rs4704499	5	77630008	0.000855	4.6	0.00321	5.08	9.22e-06	0.112	17.71	0.00165
rs4704500	5	77630013	0.000866	4.63	0.00305	5.11	8.84e-06	0.114	17.82	0.00171
rs4704501	5	77630298	0.000857	4.6	0.0032	5.08	9.22e-06	0.112	17.71	0.00166
rs4704502	5	77630303	0.000857	4.6	0.0032	5.08	9.22e-06	0.112	17.71	0.00166
rs6862347	5	77630324	0.000856	4.6	0.0032	5.08	9.2e-06	0.112	17.71	0.00166
rs4345302	5	77630670	0.000877	4.61	0.00323	5.09	9.51e-06	0.112	17.72	0.00167
rs4587065	5	77631238	0.000886	4.61	0.00276	5.16	8.13e-06	0.106	17.75	0.00156
rs4348193	5	77635720	0.00111	4.7	0.00188	5.18	6.77e-06	0.0873	17.76	0.00134
rs10056115	5	77636373	0.00119	4.58	0.00253	5.08	9.75e-06	0.104	17.68	0.00178
chr5:77637612:I	5	77637612	0.00051	4.61	0.00324	5	5.89e-06	0.0645	18.89	0.00058
chr5:77637614:I	5	77637614	0.00051	4.61	0.00324	5	5.88e-06	0.0644	18.89	0.000579
rs4455540	5	77639530	0.000464	4.51	0.0031	4.81	5.18e-06	0.13	17.51	0.0015
rs5016289	5	77642335	0.000163	4.75	0.00588	4.9	4.26e-06	0.158	17.54	0.00122
rs7711066	5	77649630	0.000196	4.27	0.00662	4.67	5.69e-06	0.355	16.89	0.00509
rs7711238	5	77649765	0.000196	4.27	0.00661	4.67	5.69e-06	0.356	16.89	0.00512
rs11740613	5	77650171	0.000399	4.28	0.0062	4.69	9.59e-06	0.353	16.89	0.00685
rs10067580	5	77652197	0.00021	4.29	0.00595	4.59	5.34e-06	0.377	16.75	0.00586
rs4318759	5	77656078	0.000213	4.32	0.00802	4.66	7.59e-06	0.445	16.77	0.00796
rs4634329	5	77656771	0.000312	4.19	0.00342	4.42	4.07e-06	0.476	16.27	0.0105
rs10942848	5	77658606	0.000253	4.18	0.00114	4.4	1.06e-06	0.365	16.08	0.00596
rs7714860	5	77659199	0.000211	4.33	0.00213	4.51	1.74e-06	0.312	16.42	0.00419
rs6453382	5	77661140	0.000392	4.09	0.00259	4.22	3.68e-06	0.349	16.33	0.00666
rs6894950	5	77665222	0.000721	3.93	0.00344	4.01	8.51e-06	0.474	15.84	0.0147
rs10057953	5	77666991	0.000806	3.93	0.0034	4.01	9.28e-06	0.522	15.85	0.0184
chr5:77668753:D	5	77668753	0.000805	4.32	0.00328	4.44	8.93e-06	0.518	16.04	0.0181
rs4558968	5	77674161	0.00102	3.92	0.00297	4	9.99e-06	0.558	15.82	0.0228
rs4235709	5	77677632	0.000691	4.12	0.002	4.14	4.67e-06	0.526	15.89	0.0175
rs4360024	5	77684206	0.000786	4.02	0.00324	4.05	8.63e-06	0.563	15.78	0.0209
rs12515869	5	77780451	0.00124	3.99	0.00147	4.08	5.85e-06	0.533	16.05	0.0227
chr5:77781152:D	5	77781152	0.0012	3.92	0.00161	3.92	6.24e-06	0.626	14.39	0.03
rs884602	5	77781390	0.00122	3.95	0.00167	3.93	6.55e-06	0.641	14.47	0.0316
rs55908319	5	77782512	0.00117	3.95	0.00161	3.94	6.07e-06	0.636	14.48	0.0307
rs2278225	5	77783101	0.00117	3.95	0.00169	3.93	6.37e-06	0.648	14.46	0.0317
rs2241568	5	77784433	0.000581	4.13	0.00131	4.09	2.58e-06	0.625	14.57	0.0226
rs2241567	5	77784438	0.00058	4.13	0.00131	4.09	2.58e-06	0.627	14.57	0.0227
rs16875509	5	77788872	0.000879	3.98	0.00175	3.93	5.08e-06	0.806	14.54	0.044
rs73766813	5	77788925	0.000879	3.98	0.00175	3.93	5.09e-06	0.806	14.54	0.044
rs7718448	5	77790310	0.00116	4.04	0.00261	3.97	9.81e-06	0.82	14.46	0.0503
rs2362831	5	77793530	0.000908	3.97	0.00172	3.92	5.14e-06	0.806	14.4	0.0445
rs73766815	5	77796973	0.000908	3.96	0.00163	3.93	4.86e-06	0.779	14.41	0.0415
rs16875531	5	77797360	0.000908	3.96	0.00163	3.93	4.87e-06	0.769	14.39	0.0404
rs4703516	5	80654966	1.26e-06	11.49	0.43	11.41	8.71e-05	0.00253	34.36	2.37e-07
rs531518	5	150568034	0.464	36.66	7.46e-06	31.69	0.000184	0.000676	42.86	0.00115
rs1122249	5	157984479	0.000833	31.77	0.000314	29.16	8.95e-07	0.0168	28.77	0.000131
rs2963482	5	157987219	0.000851	31.85	0.000432	29.37	1.24e-06	0.0201	28.8	0.000167
rs2963479	5	157990431	0.00165	34.75	0.00149	31.94	7.74e-06	0.0361	30.06	0.00052
rs55754257	6	5271455	0.00261	5.16	0.00113	7.28	9.3e-06	0.00059	3.47	6.17e-06
chr6:10391103:I	6	10391103	0.00093	35.23	0.0037	35.39	1.15e-05	0.00165	31.38	8.95e-06
rs62400302	6	24094818	0.013	42.69	0.000163	42.91	9.01e-06	4.2e-05	39.1	1.69e-06
rs9356996	6	26008487	7.65e-06	42.22	0.457	42.5	0.000279	0.977	29.05	0.0141
rs114136046	6	29713580	0.0109	24.23	0.00057	21.93	2.16e-05	0.000292	25.86	9.71e-06
chr6:29721835:I	6	29721835	0.0625	46.26	0.0022	47.23	0.000466	2.83e-05	43.81	5.98e-06
rs3132556	6	31078809	0.000158	17.88	0.00698	15.75	5.06e-06	0.00171	8.99	2.79e-06
rs2233974	6	31080016	0.000138	17.51	0.00656	15.37	4.22e-06	0.00167	8.77	2.47e-06
rs2239520	6	31088922	0.000137	38.06	0.0129	37.68	9.26e-06	0.0434	33.26	0.000164
rs143300841	6	31123242	6.29e-06	29.09	0.973	26.06	0.00163	0.219	29.87	0.000491
rs115797575	6	31135172	4.12e-06	49.27	0.387	43.69	0.000138	0.169	45.09	0.000254
rs115681412	6	31140741	5.78e-05	33.5	0.00332	33.27	9.45e-07	4.79e-05	29.18	2.16e-08
rs2524108	6	31232451	0.00163	26.66	0.00125	23.08	6.47e-06	0.00234	17.88	1.98e-05
rs150190136	6	31249217	4.45e-05	17.55	0.0148	15.45	4.55e-06	0.0026	8.79	2.07e-06
rs146222234	6	32485916	0.00011	24.41	0.0151	30.99	9.37e-06	0.0774	29.65	0.000338
rs150719104	6	32488193	0.000393	37.42	0.00382	44.13	5.58e-06	0.0879	45.94	0.000781
rs139480376	6	32490246	5.01e-05	18.85	0.00208	21.76	4.95e-07	0.00286	21.03	2.51e-06
rs140849564	6	32490607	0.0118	27.89	0.000133	36.14	6.77e-06	0.000118	34.98	4.22e-06
chr6:63497429:D	6	63497429	3.14e-05	2.1	0.0117	2.2	2.6e-06	0.00536	1.74	4.22e-06
rs9361422	6	79377738	2.61e-06	35.31	0.0649	37.59	0.0548	0.475	38.59	0.00161
rs76599837	6	85019056	8.21e-06	8.71	0.881	10.29	0.0014	0.752	18.98	0.0309
rs117505569	6	85019058	8.21e-06	8.71	0.881	10.29	0.0014	0.752	18.98	0.0309
rs117680940	6	85019059	8.21e-06	8.71	0.881	10.29	0.0014	0.752	18.98	0.0309
rs12202008	6	129375673	0.406	23.58	7.53e-08	22.6	8.34e-06	3.85e-07	20.74	2.45e-06
rs521567	6	151316606	6.61e-05	23.73	0.0209	23.48	9.46e-06	0.294	40.6	0.00229
rs1727061	6	152930024	0.00574	31.47	0.000301	31.76	6.18e-06	0.0607	24.74	0.0021
rs137939531	6	152933102	0.00241	34.08	0.000482	34.45	3.84e-06	0.0845	27.86	0.00195
chr6:152940180:I	6	152940180	0.00625	32.69	0.000367	32.23	8.06e-06	0.192	24.59	0.00988
rs1407489	6	152941182	0.00821	29.95	0.000126	29.57	4.28e-06	0.0642	22.65	0.00279
rs1744383	6	152941476	0.00589	30.02	0.000104	29.54	2.51e-06	0.0323	22.11	0.000989
rs1744382	6	152942064	0.00472	30.18	8.25e-05	29.62	1.61e-06	0.0518	22.38	0.00153
rs1527367	6	152942517	0.00469	30.19	7.52e-05	29.66	1.47e-06	0.0501	22.4	0.00146
rs1727047	6	152942610	0.00469	30.18	7.87e-05	29.64	1.53e-06	0.0508	22.39	0.00149
rs1744380	6	152942821	0.00358	30.43	0.000106	29.79	1.48e-06	0.0373	22.9	0.000865
chr6:152942841:I	6	152942841	0.00459	30.83	0.000141	30.05	2.49e-06	0.0378	23.61	0.00102
rs1727048	6	152942842	0.00496	32.62	0.000135	32.37	2.61e-06	0.0345	24.77	0.000962
chr6:152942843:D	6	152942843	0.00326	31.91	0.000386	31.23	4.26e-06	0.07	24.7	0.00181
rs1744379	6	152942844	0.00455	30.73	0.00013	30.04	2.29e-06	0.0359	23.55	0.000955
rs1727049	6	152942962	0.00468	30.18	7.85e-05	29.64	1.53e-06	0.0507	22.4	0.00149
rs1744377	6	152943484	0.00571	30.1	9.29e-05	29.39	2.2e-06	0.0607	22.28	0.00209
rs1918331	6	152944123	0.00477	30.13	7.41e-05	29.56	1.48e-06	0.047	22.24	0.00137
rs1727050	6	152944716	0.00478	30.14	7.56e-05	29.55	1.51e-06	0.049	22.36	0.00144
rs1744374	6	152944725	0.00477	30.14	7.41e-05	29.56	1.48e-06	0.0488	22.36	0.00143
rs1727051	6	152944891	0.00509	30.35	7.92e-05	29.72	1.69e-06	0.0498	22.44	0.00153
rs2057399	6	152950053	0.00411	30.33	8.35e-05	29.72	1.39e-06	0.0396	22.35	0.00101
rs2623941	6	152950973	0.00459	30.19	0.000108	29.46	1.98e-06	0.0756	22.48	0.00243
rs2623942	6	152951118	0.00494	30.22	8.56e-05	29.56	1.75e-06	0.0487	22.6	0.00146
rs2623943	6	152951141	0.0048	30.25	9.8e-05	29.58	1.9e-06	0.0716	22.55	0.00232
rs2758802	6	152952542	0.00483	30.27	8.06e-05	29.55	1.62e-06	0.0502	22.39	0.0015
rs2011836	6	152954725	0.00497	30.31	8.71e-05	29.56	1.78e-06	0.052	22.4	0.00159
rs2758803	6	152955858	0.00504	30.33	9.05e-05	29.56	1.87e-06	0.0527	22.41	0.00163
rs2758804	6	152956289	0.0049	30.36	0.000104	29.59	2.05e-06	0.0734	22.57	0.00243
rs2758805	6	152959301	0.00578	30.58	0.000172	29.73	3.81e-06	0.267	24.23	0.015
rs2623944	6	152959314	0.00578	30.58	0.000172	29.73	3.8e-06	0.27	24.22	0.0153
rs2758806	6	152960141	0.00517	30.41	0.000104	29.57	2.17e-06	0.0564	22.42	0.0018
rs2093499	6	152960594	0.0058	31.24	3.2e-05	30.93	9.06e-07	0.16	26.33	0.00736
rs2623945	6	152961207	0.00578	30.58	0.000172	29.73	3.8e-06	0.269	24.23	0.0152
rs1105902	6	152961448	0.00532	30.7	0.000229	29.92	4.46e-06	0.288	24.36	0.0161
rs2623946	6	152962073	0.00578	30.58	0.0002	29.66	4.33e-06	0.284	24.18	0.0164
rs2758808	6	152962886	0.00375	31.15	5.93e-05	30.24	9.37e-07	0.0457	22.73	0.00114
rs2623948	6	152963087	0.00632	30.68	0.000153	29.9	3.78e-06	0.26	24.3	0.0151
rs1407485	6	152963665	0.00578	30.58	0.000172	29.73	3.81e-06	0.269	24.22	0.0152
rs1407483	6	152963780	0.00569	30.6	0.000176	29.73	3.8e-06	0.265	24.39	0.0148
rs1830642	6	152963826	0.00724	30.58	0.000113	29.8	3.39e-06	0.24	24.26	0.0145
rs2758810	6	152963887	0.00578	30.58	0.000199	29.66	4.33e-06	0.283	24.18	0.0163
rs2758811	6	152964405	0.00543	30.61	0.000203	29.65	4.1e-06	0.267	24.23	0.0146
rs2623952	6	152965132	0.00571	30.52	0.000177	29.61	3.85e-06	0.274	24.17	0.0155
rs2623953	6	152965857	0.00578	30.58	0.000199	29.66	4.33e-06	0.282	24.18	0.0163
rs2758813	6	152966084	0.00525	30.43	0.000105	29.58	2.23e-06	0.0562	22.43	0.00181
rs2623955	6	152966375	0.00571	30.58	0.000171	29.73	3.73e-06	0.266	24.23	0.0148
chr6:152967679:D	6	152967679	0.00406	31.08	0.000227	30.26	3.33e-06	0.296	24.64	0.0148
rs2038619	6	152968787	0.00518	30.5	0.000108	29.58	2.26e-06	0.0545	22.45	0.00173
rs2258722	6	152969710	0.00537	30.62	0.0002	29.66	4e-06	0.268	24.22	0.0146
rs2038618	6	152971286	0.00515	30.54	0.000112	29.58	2.31e-06	0.0548	22.46	0.00173
rs2758817	6	152973270	0.00592	30.49	0.000111	29.59	2.67e-06	0.0547	22.46	0.00188
rs2258926	6	152973974	0.00607	30.56	8.27e-05	29.78	2.14e-06	0.0479	22.55	0.00162
rs2800651	6	152976421	0.00589	30.5	0.000111	29.59	2.66e-06	0.0621	22.4	0.00219
rs2758818	6	152980753	0.00588	30.5	0.000111	29.59	2.66e-06	0.0654	22.37	0.00234
rs1322510	6	152984361	0.00596	30.52	0.000111	29.59	2.7e-06	0.0663	22.37	0.0024
rs2758768	6	152986239	0.00606	30.54	0.00011	29.59	2.72e-06	0.0664	22.36	0.00242
rs2758769	6	152986717	0.00606	30.54	0.00011	29.59	2.72e-06	0.0663	22.36	0.00242
chr6:152987167:D	6	152987167	0.00591	30.4	0.000103	29.52	2.5e-06	0.0657	22.33	0.00235
chr6:152990792:I	6	152990792	0.00604	30.54	0.00011	29.59	2.7e-06	0.0661	22.37	0.00241
chr6:152990793:I	6	152990793	0.0123	19.32	3.79e-06	19.61	4e-07	0.0472	15.66	0.00248
rs911921	6	152992740	0.00604	30.54	0.00011	29.59	2.71e-06	0.0674	22.36	0.00246
rs2758772	6	152995819	0.00608	30.51	0.000115	29.56	2.83e-06	0.0696	22.34	0.00258
rs2623938	6	153001870	0.00598	30.47	0.000128	29.49	3.05e-06	0.122	22.4	0.00524
rs73009163	6	153002192	0.00597	30.47	0.000128	29.49	3.04e-06	0.122	22.4	0.00525
rs2800624	6	153005247	0.00616	30.44	0.000122	29.48	3.03e-06	0.14	22.41	0.00636
rs2800629	6	153007917	0.0059	30.37	0.000123	29.46	2.9e-06	0.14	22.36	0.00625
rs2038617	6	153009584	0.00493	30.61	0.000188	29.48	3.46e-06	0.162	22.37	0.00688
chr6:153010412:D	6	153010412	0.00945	25.7	5.33e-05	24.79	2.44e-06	0.103	19.72	0.00546
rs2758786	6	153013644	0.00537	30.39	0.000116	29.45	2.49e-06	0.142	22.36	0.00601
rs2254037	6	153016317	0.00527	30.39	0.000111	29.45	2.35e-06	0.142	22.35	0.00597
rs112936679	6	153018481	0.00465	30.46	0.000117	29.5	2.15e-06	0.136	22.42	0.00525
rs2984653	6	153018510	0.00465	30.46	0.000116	29.51	2.12e-06	0.141	22.38	0.00553
rs2489547	6	153018550	0.00405	30.17	0.000123	29.08	1.92e-06	0.141	22.16	0.00515
rs2038616	6	153022674	0.00517	30.39	0.000157	29.35	3.11e-06	0.147	22.31	0.0062
rs2475783	6	153022912	0.00518	30.39	0.00011	29.43	2.28e-06	0.137	22.34	0.00565
chr6:153026842:D	6	153026842	0.00493	30.29	0.000151	29.25	2.86e-06	0.153	22.26	0.00639
rs1159357	6	153029300	0.00485	30.42	0.00012	29.42	2.29e-06	0.153	22.72	0.00633
rs2758788	6	153033931	0.00495	30.36	0.000157	29.28	2.97e-06	0.156	22.31	0.00659
rs2758789	6	153034248	0.00495	30.36	0.000153	29.28	2.91e-06	0.157	22.27	0.00664
rs4870130	6	153035121	0.00491	30.36	0.000151	29.29	2.84e-06	0.156	22.28	0.00651
chr6:153035391:D	6	153035391	0.00491	30.35	0.000152	29.28	2.85e-06	0.169	21.96	0.00728
rs7767590	6	153035781	0.0049	30.36	0.000151	29.29	2.83e-06	0.147	22.85	0.006
chr6:153036575:D	6	153036575	0.0049	30.35	0.00015	29.27	2.82e-06	0.155	22.29	0.00649
rs1954535	6	153037790	0.0049	30.34	0.000152	29.24	2.85e-06	0.158	22.26	0.00662
chr6:153038309:D	6	153038309	0.00378	30.34	0.000124	29.34	1.8e-06	0.123	22.74	0.00411
rs17782898	6	153047588	0.0129	27.73	6.05e-06	26.95	6.17e-07	0.0562	21.36	0.00314
rs73012973	6	153047873	0.0129	27.73	6.04e-06	26.95	6.15e-07	0.0562	21.36	0.00314
rs17710524	6	153058918	0.0131	27.76	4.97e-06	27.03	5.37e-07	0.0482	21.41	0.00264
rs17710559	6	153059060	0.0131	27.76	4.96e-06	27.03	5.37e-07	0.0481	21.41	0.00264
rs6968132	7	7849853	0.00837	7.42	0.24	8.29	0.00753	0.000341	13.1	9.01e-06
rs12702654	7	7851688	0.00972	8.2	0.359	9.41	0.0142	0.000297	14	8.9e-06
rs4725032	7	7853944	0.0263	8.29	0.378	9	0.0297	0.000129	13.98	9.8e-06
rs4725034	7	7854176	0.0195	8.12	0.395	8.94	0.0257	0.000157	13.95	8.88e-06
rs6957911	7	7856893	0.0203	8.64	0.1	9.43	0.00523	0.000129	15.28	7.62e-06
rs850026	7	29675477	0.178	36.04	1.15e-05	31.46	0.0254	2.02e-06	17.83	0.00113
rs80219839	7	70573051	1.88e-06	8.79	0.617	9.4	0.000252	0.434	13.31	0.00117
rs757839	7	70575268	1.54e-06	8.84	0.638	9.31	0.000246	0.493	13.18	0.00144
rs117780387	7	70576828	1.58e-06	8.8	0.67	9.3	0.000282	0.47	13.17	0.0013
rs138525181	7	82143680	0.671	1.72	0.00173	2.83	0.0106	8.52e-06	7.93	7.26e-05
rs77488108	7	90765169	0.0841	1.91	4.86e-05	2.98	3.66e-05	2.49e-05	1.4	7.54e-06
rs56217926	7	151087688	0.000667	17.23	0.00223	19.73	5.07e-06	0.329	30.63	0.0076
rs76806580	8	38148760	0.728	2.2	3.47e-05	3.73	0.00601	2.8e-06	1.98	0.000182
rs4237065	8	63848197	3.4e-06	43.1	0.361	39.42	0.0106	0.341	30.02	0.0843
rs4237066	8	63848298	3.28e-06	43.02	0.296	39.26	0.0136	0.295	29.98	0.099
rs6472061	8	63850088	2.65e-06	43.03	0.311	39.26	0.0118	0.306	29.95	0.0904
rs4292680	8	63852851	2.31e-06	43.03	0.308	39.29	0.0113	0.316	30.05	0.0843
rs7820188	8	63853224	2.27e-06	43.03	0.304	39.27	0.0114	0.305	29.97	0.0877
rs7008796	8	63866789	2.06e-06	45.13	0.44	42.48	0.00636	0.345	30.93	0.0739
rs9298070	8	63870658	2.99e-06	44.8	0.326	42.04	0.0116	0.234	30.6	0.123
rs10808812	8	77505308	0.0104	19.78	0.0101	19.54	0.000282	0.000102	24.64	3.23e-06
rs7846606	8	77507613	0.0379	21.47	0.0068	21.32	0.000699	7.09e-05	25.5	8.07e-06
rs10102332	8	82926899	0.000715	41.87	0.216	41.14	0.00121	0.00175	42.01	7.95e-06
rs13282879	8	82928431	0.000354	42.71	0.18	42.25	0.000583	0.00219	42.83	6.41e-06
rs62524038	8	103769096	0.00589	15.65	0.000396	13.07	8.08e-06	0.28	27.91	0.0163
rs80043297	8	139952645	0.0243	21.52	0.000202	22.52	2.22e-05	0.000108	10.58	7.67e-06
rs74324089	8	140045566	7.67e-06	1.97	0.611	2.68	0.00633	0.587	1.24	0.0482
rs150277060	9	21981018	6.5e-06	49.63	0.882	48.12	0.00257	0.0791	47.71	0.328
rs10869747	9	78910401	0.00292	19.79	0.00102	18.92	9.34e-06	0.000627	13.35	7.19e-06
rs11140115	9	86102410	9.13e-06	9.57	0.338	9.06	0.000168	0.649	20.95	0.00522
rs10868020	9	86102657	9.3e-06	9.57	0.358	9.1	0.00019	0.665	20.98	0.00556
rs11140117	9	86102802	9.12e-06	9.57	0.323	9.03	0.000154	0.64	20.94	0.00505
rs12380450	9	86103773	6.22e-06	9.93	0.34	9.27	0.000135	0.579	21.48	0.00347
rs12352407	9	86104302	9.7e-06	9.58	0.355	9.09	0.000192	0.596	21.4	0.00438
rs12380849	9	86104612	9.52e-06	9.58	0.321	9.02	0.000156	0.572	21.37	0.00396
rs9314717	9	86104772	9.75e-06	9.59	0.355	9.09	0.000192	0.596	21.4	0.00439
rs9314718	9	86104932	9.77e-06	9.59	0.354	9.09	0.000192	0.596	21.4	0.0044
rs9314719	9	86105020	9.78e-06	9.59	0.354	9.09	0.000192	0.596	21.4	0.0044
chr9:86105258:D	9	86105258	9.89e-06	9.59	0.354	9.09	0.000193	0.597	21.41	0.00442
rs11140119	9	86105555	7.44e-06	10.12	0.347	9.59	0.000156	0.586	21.64	0.00382
rs12376872	9	86106964	9.68e-06	9.58	0.317	9.01	0.000154	0.619	21.03	0.00477
rs9410320	9	92020865	0.00491	32.37	0.00091	34.67	1.42e-05	0.00054	21.12	9.29e-06
rs4495524	9	92025336	0.00456	38.19	0.0309	37.39	0.00043	0.000441	44.73	7.07e-06
rs9410477	9	92027447	0.00374	31.97	0.00072	34.07	8.67e-06	0.000463	20.93	6.34e-06
rs11265838	9	92029453	0.00464	38.24	0.0327	37.42	0.000463	0.000551	44.66	9.06e-06
chr9:92029793:I	9	92029793	0.00326	32.19	0.000574	34.34	6.13e-06	0.000393	21.02	4.76e-06
rs9410321	9	92030186	0.00357	31.9	0.000593	33.93	6.94e-06	0.000362	20.77	4.72e-06
rs9410479	9	92030749	0.00467	34.19	0.000505	35.96	7.89e-06	0.000312	21.7	5.03e-06
rs4132699	9	92036427	0.00923	38.69	0.00113	39.94	3.29e-05	1.58e-05	39.66	4.68e-07
rs10908914	9	92037236	0.00447	32.02	0.00059	34.05	8.68e-06	0.00038	20.84	5.96e-06
rs7849438	9	92038144	0.00642	31.9	0.00057	33.98	1.22e-05	0.000421	20.93	8.94e-06
chr9:92180832:D	9	92180832	0.00789	19.09	0.000425	18.54	1.17e-05	0.000279	8.62	6.99e-06
rs72750983	9	92206214	0.00636	19.67	0.000627	19.06	1.32e-05	0.000453	8.81	9.56e-06
rs11265830	9	92207104	0.00644	19.62	0.000469	18.95	1.03e-05	0.000368	8.75	7.79e-06
rs7871395	9	92209587	0.00362	21.09	0.000694	20.95	8.11e-06	0.00259	24.44	3.95e-05
rs12375983	9	92210069	0.00259	20.33	0.000128	19.33	1.24e-06	0.000136	8.95	1.3e-06
rs3138503	9	92220288	0.00784	19.96	0.000306	19.46	8.76e-06	0.000292	8.97	7.27e-06
rs3138512	9	92222453	0.00443	19.73	0.000191	19.29	3.13e-06	0.000204	8.9	3.1e-06
rs12375834	9	92224788	0.00547	19.73	0.000235	19.34	4.71e-06	0.000233	8.91	4.24e-06
rs10908902	9	92224825	0.00542	19.75	0.000229	19.35	4.57e-06	0.000228	8.91	4.13e-06
rs12376465	9	92227503	0.00652	19.76	0.000211	19.34	5.18e-06	0.000208	8.91	4.39e-06
rs955965	9	92229106	0.0073	19.77	0.000226	19.34	6.22e-06	0.000222	8.91	5.16e-06
rs191284799	9	128661527	0.101	3.82	9.55e-06	2.22	0.0394	0.00635	9.74	0.162
rs78338045	9	136026406	0.676	4	5.44e-06	5.36	0.000355	5.56e-06	2.53	5.34e-05
chr10:21412668:D	10	21412668	7.84e-06	1.28	0.137	1.56	3.09e-05	0.745	9.91	0.00689
rs10995327	10	64602574	0.343	48.71	2.36e-05	44.64	0.0166	5.68e-06	45.17	0.000988
rs10761671	10	64612456	0.418	48.38	5.18e-05	45	0.0182	7.42e-06	44.94	0.000895
rs780694	10	73129775	3.14e-05	16.62	0.0266	18.11	7.41e-06	0.762	24.52	0.0446
rs2211633	10	84143207	5.04e-06	2.19	0.404	2	0.0106	0.553	1.03	0.0474
rs12262125	10	84676828	2.69e-06	14.16	0.851	12.24	0.000715	0.628	11.18	0.032
chr11:18280058:D	11	18280058	0.0251	16.53	3.69e-05	17.4	5.95e-06	0.0835	17.01	0.00759
rs558508	11	31800907	0.586	3.64	0.0774	4.39	0.0987	6.28e-06	12.81	4.37e-05
rs144605395	11	41993955	0.847	1.73	1.37e-06	2.84	0.000805	1.34e-06	1.3	7.76e-05
rs60265701	11	69839869	6.34e-05	3.59	0.0219	2.52	9.74e-06	0.0189	1.31	3.41e-05
rs544356	11	73917190	0.581	21.62	8.74e-06	23.95	0.0047	4.53e-05	18.69	0.00179
rs1807014	11	86493121	5.82e-06	30.38	0.95	30.46	0.00146	0.499	34.92	0.058
rs12809023	11	86495961	4.71e-06	30.68	0.801	30.75	0.000806	0.678	35.56	0.0324
rs6592315	11	86496427	4.34e-06	31.2	0.741	31.01	0.00063	0.63	35.69	0.0364
rs7123349	11	86496731	4.31e-06	31.21	0.746	30.99	0.000639	0.659	35.69	0.0334
rs11602695	11	86500206	6.22e-06	28.97	0.518	28.44	0.000325	0.982	35.49	0.0133
rs17819134	11	86501339	5.43e-06	29.01	0.525	28.42	0.00031	0.964	35.54	0.0121
rs1939115	11	86504155	4.56e-06	29.07	0.533	28.4	0.000291	0.944	35.47	0.0108
rs12421942	11	86508487	4.73e-06	29.05	0.54	28.38	0.000306	0.939	35.59	0.0107
rs1939110	11	86515072	4.92e-06	29.06	0.423	28.53	0.000184	1	35.76	0.013
rs190144907	11	89171648	0.0267	7.38	9.55e-07	10.04	0.0451	0.000167	8.36	0.0505
rs7950069	11	115140553	0.00669	15.97	0.288	15.24	0.00819	0.00029	41.41	6.31e-06
rs61198871	11	130922269	0.00171	2.74	0.00174	3.25	9.41e-06	0.29	19.19	0.0095
rs4980832	12	632138	0.0111	29.86	0.00543	28.13	0.000167	0.000294	27.41	9.88e-06
rs117304031	12	23710827	1.8e-06	7.52	0.198	9.64	0.0175	0.205	4.4	0.126
rs972812	12	31108437	0.000239	1.8	0.00802	3.38	8.34e-06	0.813	22.61	0.0282
rs2363633	12	53354788	0.322	9.58	0.00302	12.34	0.00471	1.11e-06	36.59	3.7e-06
rs78762921	12	63512592	1.36e-05	6.34	0.0509	5.51	9.84e-06	0.0907	10.08	0.000154
rs17645014	12	69901339	0.0224	4.35	7.4e-05	5.49	8.96e-06	5.17e-05	2.55	3.5e-06
rs7303571	12	70043753	0.0426	9.5	0.0292	10.61	0.0029	7.46e-05	20.08	9.55e-06
rs17106874	12	70044923	0.043	9.5	0.0286	10.6	0.00288	7.04e-05	20.1	9.15e-06
rs1979715	12	70047028	0.0266	9.75	0.0266	10.81	0.00172	4.74e-05	20.34	3.83e-06
rs2161438	12	70047362	0.0288	9.7	0.0304	10.74	0.0021	5.13e-05	20.32	4.49e-06
rs73327722	12	70049794	0.042	9.51	0.0244	10.57	0.00243	3.81e-05	20.31	5.06e-06
rs17106890	12	70052448	0.0419	9.51	0.023	10.58	0.0023	4.6e-05	20.33	6e-06
rs1373453	12	70054910	0.0271	9.86	0.0271	10.74	0.00178	5.15e-05	19.75	4.23e-06
rs1373452	12	70055137	0.0284	9.71	0.0239	10.81	0.00165	4.98e-05	19.76	4.31e-06
rs73327739	12	70055796	0.0315	9.65	0.0235	10.73	0.00178	5.39e-05	19.7	5.15e-06
rs17106897	12	70055865	0.0289	9.7	0.024	10.81	0.00168	5.2e-05	19.75	4.55e-06
rs61199663	12	70056217	0.0331	9.63	0.0267	10.75	0.00211	5.97e-05	19.71	5.97e-06
rs115978948	12	70058474	0.0489	10.8	0.0216	11.61	0.00252	5.12e-05	20.06	7.81e-06
rs710731	12	70061016	0.0585	13.38	0.0272	14.25	0.00369	5.11e-05	21.67	9.49e-06
rs710729	12	70061392	0.052	10.53	0.0193	11.35	0.00241	4.63e-05	20.11	7.63e-06
chr12:70064541:I	12	70064541	0.0567	10.55	0.0137	11.55	0.00195	4.38e-05	19.9	7.97e-06
rs775500	12	70068739	0.0165	13.52	0.0172	14.11	0.000727	7.36e-05	21.4	3.64e-06
chr12:70072012:I	12	70072012	0.0387	10.61	0.0239	11.42	0.00221	5.52e-05	20.99	6.54e-06
chr12:70072021:I	12	70072021	0.0264	12.27	0.0111	13.57	0.000752	4.49e-05	21.81	3.62e-06
chr12:95308954:D	12	95308954	0.77	40.85	3.09e-06	34.26	0.00155	2.61e-05	45.23	0.000749
rs1583520	12	96280242	0.00273	47.5	0.0852	48.7	0.000913	0.000272	43.68	2.81e-06
rs1436123	12	96283720	0.00292	47.18	0.155	47.99	0.00203	0.000497	43.93	5.6e-06
rs34035453	12	106147964	0.00108	3.73	0.00189	3.78	6.64e-06	0.00138	1.84	8.14e-06
rs7296927	12	106682158	0.00496	35.23	0.012	37.19	0.000172	6.28e-05	46.24	1.03e-06
rs7297359	12	106682288	0.00507	35.25	0.0128	37.27	0.000187	0.000364	44.98	6.31e-06
rs7957421	12	106684249	0.00934	34.43	0.0101	36.23	0.000255	9.55e-05	46.5	2.76e-06
rs7965175	12	106687954	0.00949	34.43	0.00981	36.21	0.000253	8.83e-05	46.41	2.59e-06
rs6539264	12	106691577	0.0113	34.45	0.0106	36.19	0.000321	9.86e-05	46.41	3.41e-06
rs10861573	12	106693443	0.0108	34.48	0.00924	36.19	0.000269	8.42e-05	46.42	2.78e-06
rs55766720	12	130398292	0.000393	29.78	0.00147	32.23	2.05e-06	0.0186	27.32	9.54e-05
chr12:130638337:D	12	130638337	0.00723	49.5	0.000258	49.85	6.9e-06	0.0221	36.98	0.000721
rs17069282	13	47574726	0.0139	20.01	0.00476	20.19	0.000184	0.000233	11.27	9.59e-06
rs1550546	13	70658404	5.45e-06	41.46	0.789	43.39	0.000836	0.266	41.92	0.000661
rs78970086	13	73842391	2.28e-06	1.43	0.903	1.89	0.00078	0.423	2.88	0.058
rs7991881	13	73844703	2.74e-06	1.42	0.897	1.89	0.000839	0.462	2.84	0.0534
rs17576658	13	100272019	0.838	24.39	0.00161	24.36	0.0156	9.62e-06	15.97	0.00013
rs34288864	13	100632279	0.0154	20.08	0.0043	21.54	0.000185	0.000163	27.43	7.42e-06
rs13542	13	100638392	0.000715	22.8	0.00581	23.87	1.47e-05	0.000239	28.17	8.53e-07
rs74041184	14	31269045	8.09e-05	20.21	0.124	18.9	0.000123	0.00212	32.77	2.33e-06
rs73264730	14	31269381	7.32e-05	20.98	0.19	19.4	0.000224	0.0048	37.15	6.11e-06
chr14:31269748:D	14	31269748	0.000108	20.48	0.187	18.93	0.00028	0.00193	36.38	2.52e-06
rs79485266	14	31269977	5.73e-05	20.31	0.115	18.93	8.77e-05	0.00216	32.74	1.92e-06
rs2518659	14	31271487	3.08e-05	21.36	0.145	19.59	8.22e-05	0.00586	38.06	4.7e-06
rs10483361	14	31273315	3.44e-05	20.41	0.109	18.87	5.7e-05	0.0022	33.34	1.42e-06
rs58832733	14	31273499	3.54e-05	20.51	0.0957	19.36	4.8e-05	0.0015	34.11	8.95e-07
rs10148001	14	31273542	2.98e-05	21.2	0.165	19.37	9.94e-05	0.00548	37.98	4.21e-06
rs61316896	14	31273677	3.62e-05	20.48	0.118	18.83	6.71e-05	0.00314	34.46	2.31e-06
rs17097364	14	31273869	3.12e-05	21.18	0.17	19.32	0.000108	0.00587	37.95	4.74e-06
rs10140617	14	51843558	0.0594	41.54	0.00555	40.95	0.000946	2.42e-05	34.77	4.92e-06
rs11628962	14	51846839	0.0198	24.9	0.000436	26.72	3.3e-05	7.77e-05	21.68	4.57e-06
rs11625784	14	51847092	0.009	25.41	0.000458	27.02	1.44e-05	6.33e-05	21.93	1.77e-06
rs61984426	14	51849583	0.00775	30.45	0.00121	31.11	2.94e-05	7.6e-05	23.35	1.86e-06
chr14:51852569:I	14	51852569	0.0046	30.51	0.00238	30.88	3.26e-05	0.00018	23.24	2.82e-06
rs72673904	14	51852570	0.00435	30.28	0.00204	30.61	2.66e-05	0.000164	23.09	2.43e-06
rs61984429	14	51853312	0.00414	30.59	0.0028	30.83	3.44e-05	0.000208	23.23	2.98e-06
chr14:51855176:I	14	51855176	0.00486	31.66	0.00375	31.09	5.32e-05	0.000223	25.17	3.66e-06
chr14:51855178:I	14	51855178	0.00487	31.66	0.00375	31.09	5.32e-05	0.000192	25.1	3.15e-06
rs4901118	14	51856109	0.00279	39.91	6.67e-05	40.85	7.51e-07	5.36e-07	44.1	5.44e-09
rs60454187	14	51856566	0.00163	39.37	0.000102	39.47	6.16e-07	9.34e-07	43.31	5.55e-09
rs3825688	14	78392823	0.000533	39.61	0.00493	41.77	9.56e-06	0.0474	44.13	0.00039
rs10145656	14	78398974	0.00234	48.35	0.00128	49.29	9.4e-06	0.0107	46.36	0.000146
rs3087972	14	78399867	0.00231	48.36	0.00128	49.27	9.28e-06	0.00799	46.56	0.000103
rs8009619	14	78400320	0.00181	48.52	0.00127	49.25	7.26e-06	0.00668	46.65	7.11e-05
chr14:85375269:D	14	85375269	0.644	18.53	6.99e-06	23.16	0.00346	0.0817	29.16	0.226
rs12879389	14	95358197	2.45e-07	36.25	0.203	39.91	7.08e-06	0.459	22.23	0.000611
chr14:95359510:D	14	95359510	2.7e-07	36.3	0.192	39.95	6.76e-06	0.421	22.2	0.00052
rs35801137	14	95359596	2.52e-07	36.3	0.187	40.01	6.15e-06	0.41	22.23	0.000475
rs12880857	14	95360511	1.24e-06	47.51	0.538	44.09	0.000144	0.671	39.65	0.00277
rs12881006	14	95360520	1.4e-06	47.54	0.538	44.1	0.000154	0.661	39.61	0.00279
rs12881022	14	95360589	3.02e-06	45.56	0.581	42	0.000284	0.696	40.66	0.00416
rs1771699	14	95360669	7.69e-07	46.45	0.526	42.96	0.000105	0.763	40.02	0.00328
rs1771700	14	95360697	3.04e-06	45.74	0.617	42.35	0.000328	0.726	40.55	0.00464
chr14:95360732:D	14	95360732	3.99e-06	46.19	0.88	49.35	0.00205	0.981	33.68	0.0115
rs1768113	14	95361149	3.28e-06	45.45	0.593	41.97	0.00031	0.705	40.67	0.00442
rs1741237	14	95361346	3.28e-06	45.45	0.593	41.96	0.000312	0.706	40.66	0.00444
rs1741238	14	95361357	3.28e-06	45.45	0.593	41.96	0.000311	0.706	40.66	0.00444
rs1768112	14	95361689	3.01e-06	45.49	0.646	41.89	0.000365	0.678	40.62	0.0039
rs1741240	14	95362041	3.6e-06	45.49	0.592	41.97	0.000326	0.666	40.59	0.00396
rs1768110	14	95362249	3.51e-06	45.45	0.596	41.96	0.000327	0.691	40.81	0.00432
rs1341001	14	95362696	3.88e-06	41.62	0.874	37.61	0.000931	0.889	43.29	0.00862
rs1341002	14	95362752	3.6e-06	41.53	0.866	37.48	0.000874	0.925	43.54	0.0094
rs1341003	14	95362844	3.6e-06	41.65	0.88	37.61	0.000914	0.856	43.23	0.00757
rs2994689	14	95362932	3.61e-06	41.64	0.884	37.61	0.000927	0.855	43.22	0.00757
rs2983477	14	95362978	3.62e-06	41.64	0.886	37.61	0.000935	0.856	43.22	0.00757
rs8008590	14	95364203	7.75e-06	40.73	0.752	35.71	0.000888	0.281	49.07	0.000851
rs8008473	14	95364305	5.54e-06	44.85	0.192	49.79	4.37e-05	0.142	37.65	0.000215
rs113033521	14	97208198	0.000649	16.93	0.0015	16.21	3.3e-06	0.00281	7.61	1.29e-05
rs59567559	14	97208717	0.0006	16.85	0.00264	15.97	5.47e-06	0.00411	7.47	1.92e-05
chr14:97212865:D	14	97212865	1.83e-05	14.16	0.0358	12.3	7.42e-06	0.0535	5.87	7.83e-05
chr15:25962377:D	15	25962377	0.851	23.18	1.51e-05	27.92	0.00276	8.33e-06	13.24	0.000274
chr15:27898170:I	15	27898170	0.0274	7.52	4.06e-05	11.39	7.14e-06	0.944	21.03	0.208
rs5008339	15	27898173	0.0274	7.52	4.06e-05	11.39	7.14e-06	0.944	21.03	0.208
rs2311206	15	27900597	0.0254	7.34	5.37e-05	11.14	8.1e-06	0.944	21.37	0.202
rs3097531	15	27910951	0.275	8.42	8.78e-06	11.94	7.36e-05	0.948	23.03	0.517
rs72728946	15	53373876	0.959	6.11	7.49e-06	2.89	0.00108	0.148	3.26	0.214
rs3985768	15	55997544	9.57e-06	45.29	0.326	47.54	0.000161	0.224	25.39	0.000611
rs55874929	15	56014736	9.48e-06	44.86	0.378	47.16	0.000215	0.258	25.59	0.00079
rs12442165	15	56016746	9.43e-06	44.86	0.379	47.16	0.000215	0.259	25.59	0.000792
rs8028880	15	56019653	9.21e-06	44.85	0.38	47.17	0.000213	0.259	25.58	0.000787
rs11071203	15	56025412	9e-06	44.86	0.384	47.18	0.000214	0.261	25.58	0.000789
rs11853533	15	56028562	7.66e-06	44.84	0.401	47.26	0.000213	0.274	25.55	0.000805
rs11857271	15	56029345	7.25e-06	44.83	0.408	47.28	0.000213	0.278	25.54	0.000812
rs12907772	15	56029378	7.23e-06	44.83	0.408	47.28	0.000213	0.278	25.54	0.000812
rs12906885	15	56030543	4.18e-06	44.87	0.412	47.31	0.000158	0.285	25.53	0.000675
rs4774222	15	56030756	3.88e-06	44.88	0.419	47.33	0.000157	0.289	25.52	0.000676
rs11857254	15	56031240	4.31e-06	44.91	0.378	47.33	0.000135	0.26	25.53	0.000573
rs10152116	15	56032519	4.19e-06	44.9	0.38	47.34	0.000134	0.261	25.52	0.000572
rs12438394	15	56033847	4.36e-06	44.87	0.379	47.33	0.000137	0.261	25.53	0.000582
rs12905693	15	56034107	4.32e-06	44.86	0.379	47.33	0.000136	0.261	25.53	0.00058
rs12910180	15	56035010	4.68e-06	44.84	0.397	47.31	0.000157	0.279	25.54	0.000678
rs11632762	15	56035321	7.6e-06	44.26	0.468	47.02	0.000292	0.475	26.16	0.00243
rs11639086	15	56035682	6.24e-06	44.77	0.451	47.27	0.000242	0.317	25.55	0.000985
rs12914863	15	56035735	6.14e-06	44.73	0.453	47.26	0.000242	0.318	25.56	0.000982
rs12915092	15	56035767	6.07e-06	44.99	0.36	47.35	0.00015	0.268	25.64	0.000703
rs12440103	15	56036068	6.44e-06	44.76	0.451	47.26	0.000245	0.317	25.56	0.000997
rs66519039	15	56036814	6.84e-06	44.74	0.45	47.25	0.000253	0.317	25.56	0.00102
rs12907557	15	56038417	7.28e-06	44.73	0.461	47.28	0.000276	0.327	25.54	0.00111
rs12911682	15	56038555	7.34e-06	44.71	0.464	47.28	0.000281	0.333	25.54	0.00116
chr15:56038625:D	15	56038625	3.2e-06	49.42	0.674	47.01	0.000419	0.509	22.82	0.00203
chr15:56038631:I	15	56038631	3.2e-06	49.42	0.677	47.01	0.000424	0.51	22.82	0.00204
rs12912292	15	56038707	6.33e-06	46.84	0.618	49.25	0.000492	0.452	24.63	0.00203
rs75049490	17	33177633	0.191	1.83	0.0895	1.92	0.0332	8.7e-06	1.98	8.87e-06
rs35127736	17	33518182	0.0318	1.04	4.64e-07	8.33	0.0314	5.89e-05	27.48	0.0275
rs36086097	17	37625071	8.92e-07	5.88	0.135	5.45	7.48e-06	0.252	4.89	0.00028
chr17:62740159:I	17	62740159	1.49e-05	20.56	0.0508	20.63	1.05e-05	0.0116	19.31	7.71e-06
rs8081799	17	62757092	1.34e-05	19.7	0.0161	20.43	2.04e-06	0.00927	19.82	5.36e-06
rs4790966	17	62759092	2.04e-05	16.94	0.015	17.62	2.55e-06	0.015	15.16	1.31e-05
rs4791271	17	62760424	2.89e-05	14.91	0.026	15.69	6.74e-06	0.0279	12.25	3.8e-05
rs7208832	17	62760703	3.27e-05	15.98	0.0117	16.69	2.68e-06	0.00622	13.73	5.26e-06
rs2007530	17	62764047	4.09e-05	16.39	0.0201	17.19	6.28e-06	0.00814	14.54	8.55e-06
rs9912402	17	62767325	3.93e-05	16.74	0.0156	17.24	4.41e-06	0.0046	14.93	3.97e-06
rs757059	17	62773261	4.56e-05	16.81	0.014	16.83	4.32e-06	0.0096	13.71	1.13e-05
rs112459305	17	62777323	3.06e-05	16.76	0.0198	16.99	4.95e-06	0.014	13.78	1.5e-05
rs73994204	17	62777974	4.16e-05	16.54	0.0187	16.99	5.77e-06	0.0106	13.72	1.23e-05
rs4791270	17	62779790	3.94e-05	16.83	0.0184	17.07	5.43e-06	0.0116	13.82	1.34e-05
rs4791269	17	62779859	6.84e-05	16.04	0.0109	16.5	4.37e-06	0.012	13.33	1.92e-05
rs4791268	17	62779869	5.52e-05	16.34	0.0123	16.61	4.29e-06	0.0136	13.46	2.02e-05
rs8074130	17	62781579	4.43e-05	16.9	0.0172	17.27	5.46e-06	0.00736	13.93	7.84e-06
rs1808191	17	62784028	4.14e-05	16.81	0.00735	16.97	1.82e-06	0.00742	13.86	7.63e-06
rs112630251	17	62785457	4.4e-05	16.9	0.0173	17.13	5.49e-06	0.0135	13.71	1.76e-05
rs116770625	17	62789019	6.38e-05	16.8	0.00713	16.63	2.48e-06	0.00543	13.58	6.58e-06
rs113137270	17	62789500	6.92e-05	16.69	0.00664	16.56	2.44e-06	0.00508	13.53	6.34e-06
rs112776015	17	62790430	6.9e-05	16.69	0.00734	16.56	2.74e-06	0.00549	13.53	6.99e-06
chr17:62803820:D	17	62803820	3.72e-05	12.16	0.0222	13.16	6.64e-06	0.00898	9.95	9.22e-06
rs143040292	17	62805660	4.12e-05	15.67	0.0152	15.96	4.41e-06	0.014	13.05	1.77e-05
rs113536896	17	62806461	4.19e-05	15.94	0.0141	16.06	4.08e-06	0.0112	13.01	1.32e-05
rs149790588	17	62807621	2.18e-05	14.85	0.0242	15.29	4.97e-06	0.0107	12.06	8.61e-06
rs141388211	17	62807622	2.16e-05	14.85	0.0245	15.28	5.03e-06	0.011	12.07	8.92e-06
rs1696772	17	77926293	0.854	9.77	5.04e-06	6.89	0.00154	0.000144	5.99	0.002
rs7244280	18	7891156	0.58	28.85	4.14e-05	22.44	0.000833	1.79e-06	13.87	1.64e-05
rs1667237	18	29154045	0.0447	37.51	0.000982	36.67	0.323	3.83e-06	38.75	0.00532
rs1667239	18	29156721	0.0239	34	0.00065	32.6	0.369	7.26e-07	33.25	0.00338
rs1375445	18	29156999	0.0227	34.27	0.000386	32.66	0.325	4.45e-07	33.28	0.00271
rs1375446	18	29157335	0.0393	37.63	0.000791	36.71	0.319	4.42e-06	38.65	0.00627
rs2704058	18	29157568	0.0404	37.64	0.000776	36.72	0.314	4.05e-06	38.72	0.00588
rs1616887	18	29160752	0.0421	41.01	0.000593	39.49	0.284	2.69e-06	40.04	0.00459
rs2420813	18	29161365	0.0248	33.92	0.000709	32.43	0.374	2.55e-06	32.21	0.00637
rs1667244	18	29167905	0.0428	37.6	0.000486	36.61	0.265	8.93e-06	38.08	0.00861
chr18:29169213:I	18	29169213	0.0911	36.54	0.000369	35.82	0.161	8.07e-06	37.69	0.00468
rs723744	18	29172476	0.0296	33.84	0.000613	32.43	0.334	5.47e-06	31.14	0.00846
rs1667257	18	29188781	0.0357	33.32	0.00104	32.43	0.361	4.67e-06	30.63	0.00689
rs4633793	18	35988720	0.0106	21.18	0.000834	22.97	2.9e-05	7.03e-05	13.72	2.28e-06
rs7508251	19	401714	0.392	5.96	9.76e-06	4.5	0.00934	0.202	22.21	0.544
rs3752233	19	1045173	0.104	4.47	4.22e-06	2.63	0.0281	0.0979	10.88	0.612
rs12610177	19	2048281	0.00436	31.62	0.000101	30.96	1.76e-06	0.0534	49.17	0.00152
rs880183	19	2049314	0.00275	24.36	0.000167	25	1.68e-06	0.0427	40.01	0.000873
rs3746101	19	2050823	0.00163	7.09	3.37e-05	6.91	2.3e-07	0.0324	15.06	0.000452
chr19:2051261:I	19	2051261	0.000784	24.72	0.000513	25.36	1.35e-06	0.0366	39.02	0.000344
rs4804299	19	8407048	9.93e-06	23.37	0.389	23.77	0.000233	0.249	21.09	0.000754
rs1599797	19	20052839	0.816	8.48	5.39e-07	9.83	0.000158	2.23e-05	16.15	0.000228
rs6140099	20	736644	7.4e-06	24.86	0.756	20.11	0.004	0.357	30.24	0.00133
rs6030889	20	42095717	0.00143	22.67	0.00177	21.6	8.06e-06	0.142	31.96	0.00303
rs3091552	20	45440006	9.82e-05	31.77	0.000357	32.06	1.34e-07	0.000274	15.81	2.32e-07
rs2064278	20	49363182	0.347	24.73	0.00026	28.38	0.00101	1.28e-06	19.71	4.73e-06
rs2294593	20	49364410	0.345	24.72	0.000189	28.5	0.000812	9.79e-07	19.8	3.78e-06
rs2294592	20	49364734	0.333	24.84	0.000137	28.8	0.000621	7.12e-07	19.93	2.76e-06
chr20:49367235:D	20	49367235	0.324	24.74	0.00016	28.54	0.000655	7.63e-07	19.77	2.78e-06
chr20:49367817:I	20	49367817	0.37	24.26	0.000112	27.87	0.000655	5.87e-07	19.44	2.87e-06
chr20:49369074:D	20	49369074	0.405	23.88	0.000158	27.28	0.000955	8.07e-07	19.24	4.34e-06
rs6126089	20	49369491	0.374	24.08	0.000111	27.62	0.000661	5.83e-07	19.51	2.9e-06
chr20:49369611:D	20	49369611	0.33	23.66	0.000327	26.47	0.00109	2.29e-06	18.61	6.92e-06
rs146434591	20	49371422	0.37	24.06	0.000125	27.5	0.0007	5.26e-07	19.38	2.63e-06
rs16995475	20	49372943	0.376	24.11	0.000114	27.49	0.00068	4.18e-07	19.42	2.26e-06
rs6126093	20	49374812	0.078	19.22	0.00151	22.33	0.000448	1.12e-05	16.63	3.39e-06
rs6122972	20	49375242	0.779	17.11	0.000923	20.42	0.00971	2.9e-06	16.08	4.51e-05
rs6122973	20	49375427	0.374	24.1	0.000105	27.46	0.000641	3.97e-07	19.39	2.15e-06
rs6091211	20	49376428	0.36	24.2	9.24e-05	27.71	0.00055	3.39e-07	19.51	1.76e-06
rs6096086	20	49376865	0.35	24.28	8.67e-05	27.75	0.000501	2.71e-07	19.5	1.4e-06
rs35292269	20	49377446	0.828	17	0.00119	20.32	0.0128	4.34e-06	16	7.05e-05
rs879833	20	49379558	0.373	24.14	9.25e-05	27.57	0.000585	3.47e-07	19.44	1.92e-06
rs6096091	20	49379980	0.372	24.12	9.25e-05	27.57	0.000583	3.85e-07	19.42	2.08e-06
rs6126094	20	49380510	0.388	24.03	0.000105	27.32	0.000682	4.05e-07	19.32	2.33e-06
rs6122974	20	49380600	0.388	24.03	0.000105	27.32	0.000681	4.04e-07	19.32	2.33e-06
chr20:49381253:I	20	49381253	0.874	16.83	0.0015	20.07	0.0163	5.58e-06	15.88	9.67e-05
rs6126095	20	49382300	0.879	16.83	0.00151	20.07	0.0166	5.62e-06	15.88	9.85e-05
rs6091213	20	49384745	0.379	24.14	0.00016	27.38	0.000857	5.04e-07	19.63	2.66e-06
rs57809655	20	49392421	0.0411	7.66	0.157	7.11	0.0148	3.05e-05	9.41	4.02e-06
rs62228193	20	50393979	5.07e-06	31.29	0.574	35.33	0.000366	0.377	46.97	0.00128
rs79949375	21	19895526	4.65e-06	3.02	0.137	2.66	2.2e-05	0.155	1.24	0.000229
rs3829962	21	43816624	0.00604	11.01	0.0159	11.97	0.000271	0.000346	18.82	6.93e-06
rs5764988	22	45150389	0.104	46.33	2.63e-05	42.63	3.2e-05	4.76e-06	44.73	2.31e-06
rs5765956	22	45150659	0.114	47.15	2.04e-05	43.39	3.08e-05	5.92e-06	45.41	3.17e-06
rs9614903	22	45150817	0.146	47.92	1.9e-05	44.05	4.25e-05	4.84e-06	49.53	3.69e-06
rs3788618	22	45151454	0.129	48.39	1.27e-05	44.63	2.65e-05	3.7e-06	49.87	2.48e-06
rs9614904	22	45152788	0.126	48.71	8.87e-06	44.74	1.98e-05	1.15e-06	49.85	8.88e-07

## Sheet: S3 Table In vitro replication
Supplementary Table 3: Replication results for three case-control cohorts and combined analysis
SNP	Chr	Position (hg19)	Allelesa	Bonn (224 cases, 921 controls)				Mexico (152 cases, 323 controls)				Yemen (198 cases, 391 controls)			Relative risk (95% confidence interval) b			Combined replication
				MAF cases	MAF controls	Ptrend		MAF cases	MAF controls	Ptrend		MAF cases	MAF controls	Ptrend	Bonn RR (CI)	Mexico RR (CI)	Yemen RR (CI)	P_meta_repl c	Replication RR (CI)
rs77709389	1	72746633	G/A	0.029	0.042	0.191		0.007	0.003	0.434		0.003	0	0.16	1.47 (0.81-2.67)	-	-	0.203	1.47 (0.81-2.67)
rs1567709	1	212768599	T/C	0.04	0.04	0.986		0.444	0.477	0.342		0.028	0.023	0.637	1.00 (0.59-1.70)	1.14 (0.87-1.50)	1.21(0.57-2.59)	0.336	1.12 (0.89-1.41)
rs78823495	1	246001015	C/T	0.007	0.01	0.484		0.201	0.206	0.876		0.003	0.004	0.714	-	1.03 (0.73-1.45)	-	0.872	1.03 (0.73-1.45)
rs6734260	2	42137215	A/G	0.437	0.473	0.162		0.487	0.475	0.742		0.381	0.367	0.641	1.16 (0.94-1.43)	1.05 (0.80-1.38)	1.06(0.83-1.37)	0.177	1.1 (0.96-1.26)
rs6749233	2	42137293	G/T	0.437	0.471	0.192		0.49	0.48	0.77		0.384	0.371	0.678	1.15 (0.93-1.41)	1.04 (0.79-1.37)	1.06(0.82-1.36)	0.217	1.09 (0.95-1.25)
rs6740960	2	42181679	T/A	0.404	0.467	0.0145		0.036	0.088	0.00709		0.434	0.379	0.0752	1.3 (1.05-1.60)	2.56 (1.32-4.96)	1.26(0.98-1.61)	0.000332	1.33 (1.14-1.55)
rs115866233	2	54820213	C/T	0.043	0.03	0.205		0.003	0.003	0.956		0	0	.	1.42 (0.83-2.41)	-	-	0.196	1.42 (0.83-2.41)
rs112800917	2	220607776	T/D	0.36	0.358	0.936		0.318	0.378	0.0802		0.492	0.46	0.148	1.01 (0.81-1.25)	1.3 (0.97-1.74)	1.21(0.95-1.55)	0.0704	1.14 (0.99-1.31)
rs12473170	2	220678106	T/G	0.466	0.44	0.319		0.45	0.488	0.299		0.419	0.464	0.151	1.11 (0.90-1.37)	1.16 (0.88-1.53)	1.2(0.94-1.53)	0.0428	1.15 (1.00-1.32)
rs10942848	5	77658606	C/T	0.041	0.031	0.311		0.107	0.116	0.687		0.043	0.039	0.712	1.32 (0.77-2.27)	0.91 (0.59-1.42)	-	0.746	1.06 (0.75-1.49)
rs4235709	5	77677632	G/C	0.043	0.031	0.216		0.113	0.125	0.588		0.048	0.029	0.103	1.39 (0.82-2.37)	0.88 (0.58-1.36)	1.67(0.90-3.11)	0.29	1.17 (0.87-1.57)
rs4703516	5	80654966	T/G	0.101	0.109	0.613		0.43	0.364	0.0511		0.063	0.052	0.439	0.92 (0.65-1.29)	1.32 (1.00-1.75)	1.22(0.73-2.04)	0.159	1.15 (0.95-1.41)
rs1122249	5	157984479	G/A	0.316	0.312	0.864		0.454	0.46	0.86		0.459	0.477	0.0365	1.02 (0.82-1.27)	1.02 (0.78-1.35)	1.29(1.01-1.65)	0.162	1.11 (0.96-1.27)
rs2963482	5	157987219	C/T	0.318	0.309	0.701		0.45	0.457	0.854		0.439	0.497	0.0431	1.05 (0.84-1.31)	1.03 (0.78-1.35)	1.29(1.01-1.64)	0.126	1.12 (0.97-1.29)
rs55754257	6	5271455	A/G	0.061	0.055	0.637		0.01	0.005	0.333		0.058	0.05	0.572	1.11 (0.72-1.72)	-	1.17(0.69-2.00)	0.461	1.14 (0.81-1.59)
rs151137431	6	10391103	T/D	0.414	0.383	0.225		0.341	0.385	0.185		0.482	0.453	0.363	1.14 (0.92-1.41)	0.83 (0.62-1.10)	1.13(0.88-1.44)	0.487	1.05 (0.91-1.21)
rs62400302	6	24094818	C/T	0.439	0.441	0.939		0.315	0.313	0.954		0.472	0.49	0.583	0.99 (0.81-1.22)	0.99 (0.74-1.33)	1.07(0.84-1.37)	0.803	1.02 (0.89-1.17)
rs1265158	6	31140741	C/G	0.352	0.339	0.61		0.139	0.153	0.569		0.477	0.49	0.703	0.94 (0.76-1.17)	1.12 (0.76-1.65)	1.05(0.83-1.34)	0.916	1.01 (0.87-1.17)
rs2057399	6	152950053	C/T	0.291	0.277	0.543		0.383	0.368	0.643		0.256	0.243	0.614	1.07 (0.85-1.35)	1.07 (0.81-1.42)	1.07(0.81-1.42)	0.357	1.07 (0.92-1.25)
rs911921	6	152990793	T/C	0.291	0.283	0.722		0.387	0.372	0.639		0.258	0.253	0.871	1.04 (0.83-1.31)	1.07 (0.81-1.42)	1.02(0.78-1.35)	0.565	1.04 (0.90-1.21)
rs2758789	6	153034248	C/T	0.287	0.28	0.759		0.387	0.373	0.67		0.268	0.27	0.938	1.04 (0.82-1.30)	1.06 (0.80-1.41)	0.99(0.75-1.30)	0.702	1.03 (0.89-1.19)
rs56217926	7	151087688	A/G	0.173	0.15	0.234		0.328	0.291	0.242		0.199	0.192	0.761	1.19 (0.90-1.56)	1.19 (0.89-1.59)	1.05(0.77-1.42)	0.118	1.14 (0.97-1.35)
rs10808812	8	77505308	T/C	0.155	0.189	0.0881		0.175	0.195	0.48		0.181	0.192	0.653	1.28 (0.96-1.69)	1.14 (0.80-1.62)	1.07(0.78-1.47)	0.0878	1.17 (0.98-1.40)
rs62524038	8	103769096	A/G	0.126	0.12	0.732		0.189	0.17	0.5		0.096	0.087	0.604	1.06 (0.77-1.45)	1.13 (0.80-1.61)	1.12(0.74-1.70)	0.372	1.1 (0.89-1.35)
rs9410477	9	92027447	T/C	0.36	0.323	0.144		0.056	0.054	0.899		0.23	0.22	0.707	1.18 (0.95-1.46)	1.04 (0.57-1.89)	1.06(0.79-1.41)	0.167	1.12 (0.95-1.33)
rs4132699	9	92036427	C/A	0.435	0.392	0.096		0.113	0.098	0.515		0.436	0.402	0.266	1.19 (0.97-1.47)	1.16 (0.75-1.81)	1.15(0.90-1.47)	0.0356	1.17 (1.01-1.37)
rs12375983	9	92210069	A/G	0.209	0.183	0.229		0.023	0.037	0.282		0.136	0.094	0.0303	1.18 (0.91-1.52)	0.61 (0.26-1.44)	1.52(1.04-2.21)	0.0555	1.22 (1.00-1.50)
rs780694	10	73129775	G/C	0.149	0.142	0.739		0.46	0.477	0.632		0.212	0.225	0.605	1.05 (0.78-1.41)	1.07 (0.81-1.41)	0.93(0.69-1.24)	0.852	1.02 (0.86-1.20)
rs7950069	11	115140553	G/A	0.126	0.184	0.00299		0.414	0.393	0.573		0.296	0.305	0.753	1.57 (1.16-2.13)	0.92 (0.69-1.21)	1.04(0.80-1.36)	0.162	1.12 (0.95-1.32)
rs61198871	11	130922269	A/G	0.029	0.015	0.0447		0.007	0.008	0.851		0.025	0.033	0.457	1.94 (1.00-3.78)	-	0.75(0.36-1.58)	0.342	1.27 (0.77-2.08)
rs972812	12	31108437	A/G	0.016	0.023	0.347		0.297	0.256	0.189		0.053	0.045	0.531	0.68 (0.30-1.53)	1.22 (0.90-1.66)	1.19(0.68-2.07)	0.283	1.15 (0.89-1.48)
rs1373453	12	70054910	T/C	0.078	0.085	0.67		0.017	0.014	0.753		0.018	0.017	0.894	1.09 (0.74-1.59)	0.84 (0.28-2.53)	0.94(0.37-2.37)	0.817	1.04 (0.74-1.46)
rs10861573	12	106693443	T/G	0.37	0.38	0.697		0.364	0.331	0.311		0.302	0.311	0.759	0.96 (0.77-1.19)	1.16 (0.87-1.54)	0.96(0.74-1.25)	0.944	1.01 (0.87-1.16)
rs13542	13	100638392	A/G	0.224	0.243	0.39		0.298	0.254	0.174		0.391	0.383	0.799	0.9 (0.70-1.15)	1.25 (0.92-1.69)	1.03(0.81-1.32)	0.728	1.03 (0.88-1.20)
rs58832733	14	31273499	T/C	0.213	0.168	0.023		0.109	0.152	0.0776		0.146	0.113	0.109	1.34 (1.03-1.73)	0.69 (0.45-1.04)	1.35(0.95-1.93)	0.0905	1.18 (0.97-1.42)
rs11625784	14	51847092	T/A	0.215	0.261	0.0474		0.139	0.156	0.506		0.094	0.118	0.223	1.29 (1.00-1.65)	1.15 (0.78-1.69)	1.29(0.86-1.92)	0.0168	1.25 (1.04-1.51)
rs4901118	14	51856109	A/G	0.35	0.395	0.0771		0.49	0.485	0.873		0.208	0.258	0.0575	1.21 (0.98-1.51)	1.02 (0.78-1.34)	1.33(0.99-1.77)	0.0256	1.18 (1.02-1.37)
rs3825688	14	78392823	C/A	0.365	0.381	0.533		0.093	0.088	0.825		0.47	0.455	0.646	1.07 (0.86-1.33)	0.95 (0.59-1.52)	0.94(0.74-1.20)	0.943	1.01 (0.86-1.17)
rs113033521	14	97208198	G/C	0.179	0.158	0.283		0.268	0.265	0.914		0.305	0.312	0.819	1.16 (0.88-1.53)	1.02 (0.75-1.39)	0.97(0.74-1.26)	0.583	1.05 (0.89-1.23)
rs1808191	17	62784028	C/A	0.169	0.18	0.57		0.05	0.045	0.738		0.227	0.206	0.403	0.92 (0.70-1.22)	1.11 (0.59-2.11)	1.13(0.85-1.52)	0.801	1.02 (0.85-1.24)
rs9901569	17	62789019	T/C	0.164	0.177	0.518		0.05	0.045	0.738		0.225	0.217	0.758	1.1 (0.83-1.45)	0.9 (0.47-1.70)	0.95(0.71-1.28)	0.888	1.01 (0.84-1.23)
rs3746101	19	2050823	T/G	0.112	0.08	0.0317		0.182	0.187	0.848		0.066	0.053	0.379	1.46 (1.04-2.05)	0.97 (0.68-1.37)	1.26(0.76-2.09)	0.0907	1.21 (0.97-1.51)
a - D denotes deletion
b - '-' denotes variants that do not fulfill MAF criteria in that respective sample
c - Correction for multiple testing (42 SNPs): 0.00119
RR - relative risk
CI - confidence interval

## Sheet: S4 Table Leslie Euro comb
Supplementary Table 4: Combined analysis of Bonn case-control GWAS data and summary statistics Leslie et al. 2016 European data
SNP	Chr.	Position	Bonn GWAS cohort (European)			Leslie et al. (European)		combined		Locus known?
			Risk allele	Other allele	P-value	Risk allele	P-value	Risk allele	P-value
rs9439713	1	18972776	A	G	4.17E-03	A	3.97E-07	A	1.57E-08	known locus
rs7538945	1	18976217	A	T	5.76E-02	A	7.91E-06	A	5.29E-06	known locus
rs9439714	1	18976489	C	T	4.00E-03	C	1.91E-07	C	8.25E-09	known locus
rs1339062	1	18978482	C	T	5.36E-02	C	8.36E-06	C	4.98E-06	known locus
rs6695765	1	18979320	C	T	5.06E-02	C	7.74E-06	C	4.33E-06	known locus
rs742071	1	18979874	T	G	3.81E-03	T	9.16E-07	T	2.76E-08	known locus
rs742070	1	18980399	C	T	5.28E-02	C	4.42E-06	C	3.04E-06	known locus
rs7756736	6	10293348	C	T	6.19E-01	C	9.15E-06	C	3.59E-04
rs1359006	6	17277198	G	A	1.16E-01	G	7.75E-06	G	1.48E-05
rs2523554	6	31331829	C	T	9.72E-01	T	3.88E-06	T	8.53E-04
rs79411602	6	31341493	C	T	4.40E-01	C	2.92E-07	C	2.04E-05
rs7839784	8	129699660	T	C	1.15E-11	T	4.32E-07	T	7.85E-17	known locus
rs17818346	8	129825597	T	C	4.69E-13	T	2.44E-07	T	2.81E-18	known locus
rs17818958	8	129864593	T	C	6.41E-11	T	1.61E-09	T	7.18E-19	known locus
rs11989880	8	129872982	T	C	1.58E-12	T	3.07E-08	T	6.85E-19	known locus
rs7010446	8	129874453	T	A	1.54E-07	T	2.06E-06	T	1.73E-12	known locus
rs2056314	8	129875260	G	A	1.41E-07	G	2.00E-06	G	1.56E-12	known locus
rs1879163	8	129877052	C	A	1.16E-12	C	3.67E-08	C	6.45E-19	known locus
rs4733532	8	129881299	A	G	7.86E-08	A	5.03E-06	A	2.48E-12	known locus
rs7841974	8	129888565	C	T	1.16E-07	C	1.83E-06	C	1.18E-12	known locus
rs17241253	8	129890188	C	T	4.94E-18	C	7.23E-12	C	8.87E-28	known locus
rs1850889	8	129890405	G	A	1.07E-07	G	1.34E-06	G	7.92E-13	known locus
rs7018093	8	129891232	T	C	1.18E-08	T	1.40E-06	T	1.14E-13	known locus
rs10100830	8	129893934	T	A	1.16E-07	T	2.98E-06	T	1.99E-12	known locus
rs1519851	8	129895819	A	G	1.16E-07	A	4.66E-06	A	3.21E-12	known locus
rs1519849	8	129896967	C	T	1.02E-07	C	9.51E-06	C	6.28E-12	known locus
rs2119756	8	129898369	T	A	1.11E-07	T	5.08E-06	T	3.41E-12	known locus
rs1157136	8	129901910	C	T	3.73E-11	C	3.47E-10	C	8.70E-20	known locus
rs2395864	8	129903563	A	G	1.33E-07	A	3.88E-06	A	2.98E-12	known locus
rs2395865	8	129903689	A	G	1.33E-07	A	3.88E-06	A	2.98E-12	known locus
rs4733659	8	129910410	A	C	1.30E-07	A	6.06E-06	A	4.73E-12	known locus
rs756122	8	129912740	C	G	1.08E-07	C	2.64E-06	C	1.64E-12	known locus
rs7009139	8	129914248	A	G	7.40E-10	A	4.05E-07	A	2.56E-15	known locus
rs7826703	8	129915150	A	T	6.60E-10	A	3.82E-07	A	2.17E-15	known locus
rs13249571	8	129915422	G	A	3.92E-10	G	1.11E-07	G	3.50E-16	known locus
rs1519847	8	129915760	T	C	9.92E-10	T	2.82E-07	T	2.22E-15	known locus
rs1519845	8	129916890	G	A	4.34E-10	G	8.17E-08	G	2.74E-16	known locus
rs12114722	8	129917086	T	C	4.36E-10	T	1.36E-07	T	4.82E-16	known locus
rs1519844	8	129918389	G	C	6.66E-10	G	2.91E-07	G	1.62E-15	known locus
rs1530300	8	129919458	C	T	2.07E-12	C	3.98E-10	C	7.00E-21	known locus
rs1519841	8	129919800	C	T	7.51E-10	C	4.11E-07	C	2.64E-15	known locus
rs997310	8	129920280	A	C	4.34E-15	A	2.20E-09	A	2.15E-22	known locus
rs7839674	8	129923081	C	T	6.65E-10	C	3.99E-07	C	2.30E-15	known locus
rs4733661	8	129923391	C	T	6.65E-10	C	2.38E-07	C	1.29E-15	known locus
rs12542837	8	129926661	C	T	6.65E-10	C	3.43E-07	C	1.94E-15	known locus
rs72728734	8	129933720	G	A	2.24E-21	G	7.33E-15	G	4.36E-34	known locus
rs17241908	8	129944876	G	C	1.48E-20	G	4.17E-14	G	1.62E-32	known locus
rs4733666	8	129945713	C	A	3.34E-10	C	3.12E-07	C	9.57E-16	known locus
rs987524	8	129946041	G	C	1.44E-12	G	6.93E-10	G	9.21E-21	known locus
rs987525	8	129946154	A	C	3.15E-20	A	1.47E-13	A	1.31E-31	known locus
rs12548036	8	129947882	T	G	2.91E-11	T	7.38E-07	T	3.21E-16	known locus
rs1372448	8	129950323	A	T	1.14E-13	A	4.43E-10	A	5.89E-22	known locus
rs1372449	8	129950390	A	G	1.14E-13	A	3.61E-10	A	4.69E-22	known locus
rs1372450	8	129950399	T	C	1.07E-13	T	4.43E-10	T	5.58E-22	known locus
rs7017252	8	129950844	T	C	7.67E-13	T	7.07E-10	T	5.35E-21	known locus
rs7815993	8	129951769	T	C	8.55E-14	T	6.07E-10	T	6.47E-22	known locus
rs1866981	8	129952248	G	C	2.34E-09	G	1.22E-06	G	2.39E-14	known locus
rs1866982	8	129952451	G	A	5.57E-10	G	1.42E-06	G	8.26E-15	known locus
rs12547241	8	129952509	A	G	4.96E-10	A	1.44E-06	A	7.61E-15	known locus
rs13275724	8	129953029	A	G	9.81E-10	A	2.70E-06	A	2.79E-14	known locus
rs11787169	8	129953568	C	T	1.97E-09	C	1.94E-06	C	3.47E-14	known locus
rs17242358	8	129964873	A	G	1.57E-22	A	1.65E-14	A	1.09E-34	known locus
rs13267257	8	129968238	T	G	3.02E-10	T	5.14E-06	T	2.21E-14	known locus
rs1441994	8	129969187	C	T	1.24E-09	C	2.31E-06	C	2.85E-14	known locus
rs13266585	8	129973491	C	T	1.77E-09	C	2.47E-06	C	4.16E-14	known locus
rs13248707	8	129975305	T	C	2.73E-10	T	2.94E-06	T	1.05E-14	known locus
rs1470206	8	129977464	C	T	3.66E-09	C	5.15E-07	C	1.36E-14	known locus
rs993316	8	129980296	C	T	2.27E-09	C	2.59E-06	C	5.44E-14	known locus
rs11997787	8	129981358	T	C	1.61E-12	T	2.78E-09	T	4.66E-20	known locus
rs744835	8	129982547	T	C	1.14E-12	T	1.11E-09	T	1.24E-20	known locus
rs882083	8	129982756	T	C	1.24E-12	T	1.31E-09	T	1.61E-20	known locus
rs11779747	8	129984528	A	G	3.87E-10	A	1.19E-07	A	3.74E-16	known locus
rs11786525	8	129984547	C	A	6.19E-10	C	4.22E-07	C	2.29E-15	known locus
rs11787407	8	129985440	G	A	1.41E-09	G	1.44E-07	G	1.45E-15	known locus
rs12546523	8	129986110	A	G	2.75E-10	A	1.96E-07	A	4.81E-16	known locus
rs6990893	8	129988219	A	G	3.11E-13	A	7.15E-10	A	2.43E-21	known locus
rs16893225	8	129990217	G	A	9.12E-13	G	2.37E-08	G	3.18E-19	known locus
rs1545233	8	129991522	A	C	2.46E-13	A	6.21E-10	A	1.69E-21	known locus
rs7838330	8	129993106	C	T	3.12E-10	C	5.37E-07	C	1.66E-15	known locus
rs6999541	8	129994834	A	G	2.22E-13	A	6.79E-10	A	1.70E-21	known locus
rs2004375	8	130002730	T	C	1.93E-08	T	3.51E-06	T	4.86E-13	known locus
rs7406226	17	8930225	A	G	3.08E-03	A	2.16E-07	A	6.52E-09	known locus
rs17630274	17	61069844	A	C	5.99E-03	A	2.09E-06	A	9.44E-08	known locus
rs1588366	17	61076428	A	G	3.39E-03	A	1.41E-08	A	8.44E-10	known locus
rs16946713	17	61087073	A	G	2.24E-02	A	2.64E-07	A	1.09E-07	known locus
rs10506521	17	61341314	G	A	5.39E-03	G	5.01E-06	G	1.70E-07	known locus
italics	Non-concordant risk allele between Bonn case-control and Leslie study

## Sheet: S5 Table Leslie all combined
Supplementary Table 5: Combined analysis of Bonn case-control data and summary statistics Leslie et al. 2016 multiethnic cohort
SNP	Chr.	Position	Bonn GWAS cohort (European)			Leslie et al. (mixed descent)		combined		Locus known?
			Risk allele	Other allele	P-value	Risk allele	P-value	Risk allele	P-value
rs1883583	1	18925512	T	A	4.91E-03	T	1.69E-06	T	3.02E-08	known locus
rs4920520	1	18929842	A	G	6.60E-03	A	4.83E-06	A	1.13E-07	known locus
rs7543000	1	18932744	A	G	9.07E-03	A	1.65E-06	A	4.94E-08	known locus
rs7552299	1	18933338	T	C	9.34E-03	T	9.07E-07	T	2.77E-08	known locus
rs7514322	1	18933685	C	A	8.63E-03	C	9.67E-07	C	2.76E-08	known locus
rs4920521	1	18934415	G	T	1.32E-02	G	3.24E-06	G	1.35E-07	known locus
rs4920522	1	18940380	T	C	1.09E-02	T	3.44E-06	T	1.21E-07	known locus
rs17352079	1	18941887	T	C	6.93E-03	T	7.95E-07	T	1.87E-08	known locus
rs2153193	1	18943063	A	G	6.98E-03	A	6.13E-07	A	1.45E-08	known locus
rs11799871	1	18943584	T	G	1.23E-02	T	3.52E-06	T	1.37E-07	known locus
rs4027744	1	18945211	A	G	1.26E-02	A	4.66E-06	A	1.86E-07	known locus
rs7541797	1	18951985	C	G	1.90E-02	C	6.53E-06	C	3.75E-07	known locus
rs6702821	1	18952034	G	A	1.46E-02	G	6.70E-06	G	3.05E-07	known locus
rs7528456	1	18953406	C	G	1.43E-02	C	4.28E-06	C	1.91E-07	known locus
rs766017	1	18954055	G	A	1.46E-02	G	3.55E-06	G	1.61E-07	known locus
rs2841088	1	18955336	C	T	1.72E-02	C	3.81E-06	C	2.00E-07	known locus
rs1934057	1	18962095	T	C	1.28E-01	T	2.59E-06	T	1.04E-06	known locus
rs10907326	1	18965360	G	T	6.60E-02	G	8.11E-06	G	1.49E-06	known locus
rs9439713	1	18972776	A	G	4.17E-03	A	7.26E-09	A	1.08E-10	known locus
rs7538945	1	18976217	A	T	5.76E-02	A	9.14E-06	A	1.46E-06	known locus
rs4920524	1	18978372	G	T	3.38E-03	G	3.72E-09	G	4.57E-11	known locus
rs1339062	1	18978482	C	T	5.36E-02	C	5.94E-06	C	8.97E-07	known locus
rs6695765	1	18979320	C	T	5.06E-02	C	2.78E-06	C	4.08E-07	known locus
rs742071	1	18979874	T	G	3.81E-03	T	6.80E-09	T	9.31E-11	known locus
rs742070	1	18980399	C	T	5.28E-02	C	2.91E-06	C	4.45E-07	known locus
rs4920338	1	18990793	T	C	3.28E-03	T	5.19E-07	T	6.45E-09	known locus
rs4338328	1	18992466	T	G	4.98E-02	T	8.14E-06	T	1.13E-06	known locus
rs4147827	1	94548080	G	C	8.85E-06	G	2.80E-09	G	2.77E-13	known locus
rs17461953	1	94551450	C	A	9.37E-06	C	1.70E-08	C	2.08E-12	known locus
rs17015076	1	209912593	C	T	5.70E-02	C	4.46E-14	C	3.00E-14	known locus
rs4545339	1	209912742	C	G	5.70E-02	C	5.03E-14	C	3.35E-14	known locus
rs17015078	1	209916218	A	G	5.29E-02	A	6.15E-13	A	2.87E-13	known locus
rs7528642	1	209916598	G	A	5.92E-02	G	7.43E-14	G	5.03E-14	known locus
rs2272866	1	209929453	G	T	7.16E-02	G	4.28E-14	G	4.11E-14	known locus
rs4844894	1	209931129	C	T	7.33E-02	C	4.52E-14	C	4.48E-14	known locus
rs2076149	1	209933528	G	A	7.62E-02	G	9.14E-16	G	1.48E-15	known locus
rs2076151	1	209933660	G	C	3.40E-02	G	1.23E-12	G	2.92E-13	known locus
rs2142860	1	209934753	T	C	7.62E-02	T	1.75E-15	T	2.63E-15	known locus
rs2235370	1	209946027	C	A	8.80E-02	C	7.42E-16	C	1.57E-15	known locus
rs590223	1	209946707	G	A	8.70E-03	G	6.74E-06	G	1.99E-07	known locus
rs11119345	1	209947548	G	A	8.76E-02	G	2.52E-17	G	7.89E-17	known locus
rs4140636	1	209947885	T	C	7.85E-02	T	7.25E-16	T	1.27E-15	known locus
rs649275	1	209950681	T	C	6.64E-03	T	5.83E-06	T	1.37E-07	known locus
rs12083685	1	209951602	G	A	8.95E-02	G	3.01E-15	G	5.58E-15	known locus
rs12081405	1	209952266	T	A	8.09E-02	T	2.20E-16	T	4.64E-16	known locus
rs2076153	1	209953571	A	G	2.96E-01	A	3.74E-06	A	4.19E-06	known locus
rs4844895	1	209958580	T	C	1.29E-01	T	6.82E-12	T	9.55E-12	known locus
rs1044516	1	209959614	G	T	1.23E-01	G	1.32E-12	G	2.06E-12	known locus
rs742215	1	209961023	T	A	1.34E-01	T	1.03E-11	T	1.47E-11	known locus
rs674433	1	209964875	G	T	2.44E-04	G	1.55E-08	G	2.08E-11	known locus
rs17015217	1	209966629	G	A	1.14E-01	G	1.31E-16	G	5.38E-16	known locus
rs6685182	1	209968319	C	A	3.89E-03	C	1.30E-09	C	1.84E-11	known locus
rs2013162	1	209968684	C	A	3.89E-03	C	1.51E-09	C	2.14E-11	known locus
rs7555285	1	209970355	G	C	2.15E-04	G	4.51E-08	G	5.80E-11	known locus
rs622832	1	209974232	A	C	2.76E-04	A	6.72E-08	A	1.07E-10	known locus
rs2073486	1	209976215	G	A	3.85E-03	G	1.09E-09	G	1.54E-11	known locus
rs861020	1	209977111	A	G	1.26E-04	A	1.75E-08	A	1.41E-11	known locus
rs17015250	1	209978777	T	G	3.87E-03	T	1.34E-09	T	1.89E-11	known locus
rs12403599	1	209979014	G	C	3.77E-03	G	1.99E-09	G	2.73E-11	known locus
rs7545538	1	209979613	C	G	1.98E-03	C	4.15E-08	C	3.20E-10	known locus
rs2357229	1	209980489	G	T	1.62E-03	G	4.76E-09	G	2.99E-11	known locus
rs1005287	1	209980757	G	A	1.67E-03	G	4.66E-09	G	3.01E-11	known locus
rs630984	1	209982293	G	A	1.36E-04	G	1.36E-08	G	1.15E-11	known locus
rs6696825	1	209982372	A	G	1.38E-01	A	2.44E-09	A	2.01E-09	known locus
rs17015259	1	209982923	G	A	1.38E-01	G	2.93E-09	G	2.37E-09	known locus
rs10489343	1	209984824	G	T	1.16E-01	G	1.26E-16	G	5.37E-16	known locus
rs12134698	1	209987801	A	C	1.24E-04	A	8.91E-09	A	6.85E-12	known locus
rs10863790	1	209988047	A	C	1.16E-01	A	1.26E-16	A	5.40E-16	known locus
rs17015268	1	209988989	G	A	1.16E-01	G	1.26E-16	G	5.40E-16	known locus
rs72741048	1	209989092	A	T	5.64E-03	A	7.61E-10	A	1.58E-11	known locus
rs76145088	1	209989232	A	G	1.16E-01	A	1.26E-16	A	5.40E-16	known locus
rs642961	1	209989270	A	G	1.46E-04	A	4.02E-09	A	3.35E-12	known locus
rs77542756	1	209989281	G	A	1.16E-01	G	1.26E-16	G	5.40E-16	known locus
rs658860	1	209990549	C	T	1.49E-04	C	1.07E-08	C	9.57E-12	known locus
rs12075674	1	209995470	G	A	1.11E-01	G	1.95E-16	G	7.24E-16	known locus
rs2038052	1	209999764	G	C	5.08E-01	G	3.04E-07	G	1.10E-06	known locus
rs661849	1	210001233	C	T	9.51E-04	C	6.67E-07	C	3.12E-09	known locus
rs1962735	1	210012102	A	G	2.21E-03	A	6.22E-09	A	5.16E-11	known locus
rs654470	1	210014093	A	T	1.02E-03	A	5.80E-07	A	2.85E-09	known locus
rs126280	1	210019824	A	G	1.04E-03	A	2.57E-07	A	1.23E-09	known locus
rs3766612	1	210020013	A	C	1.87E-03	A	1.55E-07	A	1.17E-09	known locus
rs6675890	1	210022893	G	C	5.91E-04	G	1.89E-07	G	5.73E-10	known locus
rs11119394	1	210194685	G	A	8.62E-01	A	1.49E-06	A	2.41E-05	known locus
rs4832465	2	16708548	G	T	1.81E-02	G	7.42E-07	G	4.16E-08	known locus
rs4832468	2	16710565	T	C	1.94E-02	T	1.36E-07	T	8.46E-09	known locus
rs7552	2	16733928	G	A	2.42E-02	G	4.22E-08	G	3.42E-09	known locus
rs6865330	5	44490799	A	G	7.44E-01	A	6.19E-06	A	2.85E-05
rs13355205	5	44560424	T	C	8.44E-01	T	8.07E-06	T	4.56E-05
rs59569344	5	44577738	G	A	8.86E-01	G	4.75E-07	G	5.00E-06
rs7734515	5	67483955	C	T	2.39E-01	C	9.94E-07	C	9.54E-07
rs831227	5	67517646	G	T	9.20E-01	T	5.34E-07	T	9.21E-06
rs12543318	8	88868340	C	A	5.51E-03	C	2.11E-07	C	4.03E-09	known locus
rs1788160	8	100696856	G	A	5.80E-01	G	9.52E-08	G	5.27E-07
rs1788148	8	100758980	C	T	1.41E-01	C	7.66E-07	C	3.81E-07
rs2099897	8	129608359	C	T	8.67E-01	T	2.81E-06	T	3.95E-05
rs1443122	8	129613281	C	A	8.35E-01	C	1.80E-06	C	1.30E-05	known locus
rs6998269	8	129617924	T	C	7.94E-01	T	3.43E-06	T	1.98E-05	known locus
rs7011171	8	129630950	G	A	1.56E-01	G	1.28E-07	G	8.49E-08	known locus
rs16903339	8	129633809	G	T	4.61E-02	G	1.39E-07	G	2.13E-08	known locus
rs4733520	8	129648842	C	T	1.99E-01	C	1.64E-06	C	1.17E-06	known locus
rs7839784	8	129699660	T	C	1.15E-11	T	8.94E-09	T	2.74E-16	known locus
rs6990777	8	129746895	G	A	2.35E-08	G	1.06E-08	G	2.56E-14	known locus
rs1356762	8	129805912	A	G	4.79E-03	A	2.43E-06	A	4.29E-08	known locus
rs1356761	8	129805974	G	A	5.96E-03	G	2.16E-09	G	4.62E-11	known locus
rs2060145	8	129807905	C	T	4.71E-03	C	1.02E-09	C	1.75E-11	known locus
rs17818346	8	129825597	T	C	4.69E-13	T	8.24E-14	T	3.44E-23	known locus
rs871502	8	129863648	C	G	2.49E-02	C	9.02E-08	C	7.31E-09	known locus
rs17818958	8	129864593	T	C	6.41E-11	T	7.36E-18	T	2.26E-26	known locus
rs6995598	8	129866274	A	G	2.20E-02	A	2.01E-07	A	1.40E-08	known locus
rs6996154	8	129866374	G	A	2.24E-02	G	1.71E-07	G	1.22E-08	known locus
rs7831440	8	129867538	A	G	2.28E-02	A	1.35E-07	A	9.86E-09	known locus
rs10092273	8	129870831	G	A	2.26E-02	G	1.70E-07	G	1.22E-08	known locus
rs11989880	8	129872982	T	C	1.58E-12	T	4.18E-16	T	1.63E-25	known locus
rs1879165	8	129873125	C	T	2.33E-02	C	1.32E-07	C	9.86E-09	known locus
rs17240784	8	129873606	G	A	2.37E-02	G	1.02E-07	G	7.84E-09	known locus
rs7010446	8	129874453	T	A	1.54E-07	T	5.72E-06	T	1.46E-10	known locus
rs2056314	8	129875260	G	A	1.41E-07	G	5.00E-06	G	1.18E-10	known locus
rs2056313	8	129875270	A	G	2.38E-02	A	1.21E-07	A	9.29E-09	known locus
rs1879163	8	129877052	C	A	1.16E-12	C	1.06E-15	C	3.86E-25	known locus
rs10103995	8	129879753	C	A	2.58E-02	C	1.11E-07	C	9.26E-09	known locus
rs4733532	8	129881299	A	G	7.86E-08	A	3.95E-06	A	6.42E-11	known locus
rs7841974	8	129888565	C	T	1.16E-07	C	4.64E-06	C	9.68E-11	known locus
rs17241253	8	129890188	C	T	4.94E-18	C	9.79E-24	C	7.58E-38	known locus
rs1850889	8	129890405	G	A	1.07E-07	G	3.81E-06	G	7.27E-11	known locus
rs7018093	8	129891232	T	C	1.18E-08	T	2.59E-06	T	1.38E-11	known locus
rs10100830	8	129893934	T	A	1.16E-07	T	2.89E-06	T	5.39E-11	known locus
rs1519851	8	129895819	A	G	1.16E-07	A	4.26E-06	A	8.70E-11	known locus
rs1519849	8	129896967	C	T	1.02E-07	C	5.56E-06	C	1.13E-10	known locus
rs2119756	8	129898369	T	A	1.11E-07	T	3.94E-06	T	7.74E-11	known locus
rs1157136	8	129901910	C	T	3.73E-11	C	1.41E-19	C	2.02E-28	known locus
rs2395864	8	129903563	A	G	1.33E-07	A	3.66E-06	A	7.77E-11	known locus
rs2395865	8	129903689	A	G	1.33E-07	A	3.53E-06	A	7.44E-11	known locus
rs4733659	8	129910410	A	C	1.30E-07	A	4.45E-06	A	9.78E-11	known locus
rs756122	8	129912740	C	G	1.08E-07	C	5.06E-06	C	1.04E-10	known locus
rs7009139	8	129914248	A	G	7.40E-10	A	6.61E-09	A	1.91E-15	known locus
rs7826703	8	129915150	A	T	6.60E-10	A	3.92E-09	A	9.52E-16	known locus
rs13249571	8	129915422	G	A	3.92E-10	G	1.30E-14	G	3.18E-22	known locus
rs1519847	8	129915760	T	C	9.92E-10	T	6.43E-09	T	2.19E-15	known locus
rs1519845	8	129916890	G	A	4.34E-10	G	7.34E-14	G	2.38E-21	known locus
rs12114722	8	129917086	T	C	4.36E-10	T	1.06E-13	T	3.61E-21	known locus
rs1519844	8	129918389	G	C	6.66E-10	G	6.17E-09	G	1.65E-15	known locus
rs1530300	8	129919458	C	T	2.07E-12	C	2.48E-20	C	3.65E-30	known locus
rs1519841	8	129919800	C	T	7.51E-10	C	7.16E-09	C	2.12E-15	known locus
rs997310	8	129920280	A	C	4.34E-15	A	2.78E-10	A	5.18E-20	known locus
rs7839674	8	129923081	C	T	6.65E-10	C	8.27E-09	C	2.36E-15	known locus
rs4733661	8	129923391	C	T	6.65E-10	C	5.26E-09	C	1.36E-15	known locus
rs12542837	8	129926661	C	T	6.65E-10	C	8.65E-09	C	2.49E-15	known locus
rs17241908	8	129944876	G	C	1.48E-20	G	2.13E-25	G	2.10E-41	known locus
rs4733666	8	129945713	C	A	3.34E-10	C	1.04E-08	C	2.11E-15	known locus
rs987524	8	129946041	G	C	1.44E-12	G	9.61E-12	G	1.94E-20	known locus
rs987525	8	129946154	A	C	3.15E-20	A	6.58E-14	A	2.37E-27	known locus
rs17820135	8	129947786	G	T	3.29E-09	G	2.15E-14	G	2.45E-21	known locus
rs12548036	8	129947882	T	G	2.91E-11	T	2.75E-09	T	1.05E-16	known locus
rs1372448	8	129950323	A	T	1.14E-13	A	3.87E-19	A	1.03E-29	known locus
rs1372449	8	129950390	A	G	1.14E-13	A	6.43E-19	A	1.82E-29	known locus
rs1372450	8	129950399	T	C	1.07E-13	T	2.40E-19	T	5.76E-30	known locus
rs7017252	8	129950844	T	C	7.67E-13	T	8.70E-19	T	9.39E-29	known locus
rs7815993	8	129951769	T	C	8.55E-14	T	2.41E-19	T	4.96E-30	known locus
rs1866981	8	129952248	G	C	2.34E-09	G	4.60E-14	G	4.48E-21	known locus
rs1866982	8	129952451	G	A	5.57E-10	G	2.67E-14	G	9.05E-22	known locus
rs12547241	8	129952509	A	G	4.96E-10	A	7.02E-15	A	1.88E-22	known locus
rs13275724	8	129953029	A	G	9.81E-10	A	8.18E-13	A	6.24E-20	known locus
rs11787169	8	129953568	C	T	1.97E-09	C	9.05E-13	C	1.11E-19	known locus
rs17242358	8	129964873	A	G	1.57E-22	A	5.67E-30	A	6.10E-48	known locus
rs13267257	8	129968238	T	G	3.02E-10	T	1.80E-13	T	5.14E-21	known locus
rs1441994	8	129969187	C	T	1.24E-09	C	1.44E-13	C	1.03E-20	known locus
rs13266585	8	129973491	C	T	1.77E-09	C	1.51E-11	C	2.54E-18	known locus
rs13248707	8	129975305	T	C	2.73E-10	T	1.97E-13	T	5.33E-21	known locus
rs55658222	8	129976136	A	G	1.29E-22	A	5.63E-30	A	5.33E-48	known locus
rs1470206	8	129977464	C	T	3.66E-09	C	3.68E-10	C	1.61E-16	known locus
rs993316	8	129980296	C	T	2.27E-09	C	1.18E-11	C	2.25E-18	known locus
rs11997787	8	129981358	T	C	1.61E-12	T	5.07E-13	T	6.22E-22	known locus
rs744835	8	129982547	T	C	1.14E-12	T	1.28E-18	T	1.89E-28	known locus
rs882083	8	129982756	T	C	1.24E-12	T	2.07E-18	T	3.44E-28	known locus
rs11779747	8	129984528	A	G	3.87E-10	A	9.93E-15	A	2.34E-22	known locus
rs11786525	8	129984547	C	A	6.19E-10	C	3.93E-16	C	9.10E-24	known locus
rs11787407	8	129985440	G	A	1.41E-09	G	3.18E-14	G	2.08E-21	known locus
rs12546523	8	129986110	A	G	2.75E-10	A	6.99E-15	A	1.25E-22	known locus
rs6990893	8	129988219	A	G	3.11E-13	A	6.44E-18	A	4.84E-28	known locus
rs16893225	8	129990217	G	A	9.12E-13	G	2.00E-15	G	6.86E-25	known locus
rs1545233	8	129991522	A	C	2.46E-13	A	4.38E-18	A	2.67E-28	known locus
rs7838330	8	129993106	C	T	3.12E-10	C	7.24E-14	C	1.88E-21	known locus
rs10956455	8	129993563	G	T	7.53E-10	G	1.44E-10	G	2.03E-17	known locus
rs6999541	8	129994834	A	G	2.22E-13	A	6.27E-18	A	3.74E-28	known locus
rs7008870	8	130002166	G	A	2.65E-03	G	7.82E-07	G	8.25E-09	known locus
rs2004375	8	130002730	T	C	1.93E-08	T	4.45E-13	T	2.42E-19	known locus
rs6559624	9	84012482	C	T	1.43E-01	T	1.72E-07	T	5.98E-05
rs12347191	9	100619719	T	C	5.72E-02	T	8.48E-06	T	1.35E-06
rs3730477	10	103340056	G	A	8.62E-03	G	9.29E-06	G	2.74E-07
rs7078160	10	118827560	A	G	7.10E-06	A	3.68E-06	A	7.66E-10	known locus
rs10886040	10	118846294	G	C	5.07E-06	G	7.19E-07	G	9.39E-11	known locus
rs11197899	10	118861724	T	C	5.56E-06	T	1.13E-06	T	1.67E-10	known locus
rs10510026	10	118862420	C	T	5.48E-06	C	7.58E-07	C	1.05E-10	known locus
rs4751113	10	131507505	C	T	4.17E-01	C	6.57E-07	C	1.52E-06
rs7922405	10	131509681	A	G	3.98E-01	A	4.60E-07	A	1.03E-06
rs1409904	13	80689877	A	G	3.11E-07	A	8.37E-06	A	3.43E-10	known locus
rs1854110	13	80701485	C	T	9.35E-08	C	1.63E-06	C	2.38E-11	known locus
rs4544202	15	74760995	A	G	5.43E-02	A	1.36E-06	A	2.21E-07	novel locus
rs10459601	15	74865409	G	A	8.95E-01	G	9.79E-06	G	6.06E-05	novel locus
rs11072494	15	74889163	C	T	5.41E-02	C	1.23E-07	C	2.26E-08	novel locus
rs6495117	15	74899500	T	C	8.62E-02	T	2.30E-07	T	6.93E-08	novel locus
rs11072496	15	74920532	C	T	3.43E-02	C	1.87E-06	C	1.89E-07	novel locus
rs28689146	15	75005575	A	T	3.60E-02	A	5.40E-08	A	6.61E-09	novel locus
rs11078776	17	8916468	A	T	3.99E-03	A	6.50E-07	A	9.54E-09	known locus
rs9904526	17	8918976	C	T	1.61E-01	C	5.67E-07	C	3.42E-07	known locus
rs9788972	17	8919630	A	G	1.05E-01	A	1.42E-07	A	5.60E-08	known locus
rs72809921	17	8923984	G	C	1.42E-03	G	1.13E-09	G	6.23E-12	known locus
rs9900753	17	8924575	A	G	5.74E-02	A	9.79E-08	A	1.95E-08	known locus
rs1880646	17	8929845	A	G	8.64E-03	A	5.27E-09	A	1.60E-10	known locus
rs940850	17	8930080	C	T	5.57E-01	C	8.08E-06	C	2.12E-05	known locus
rs9891446	17	8935416	G	C	1.10E-01	G	6.27E-11	G	5.41E-11	known locus
rs9911652	17	8943063	T	C	1.12E-01	T	1.19E-10	T	9.90E-11	known locus
rs16957821	17	8948104	G	C	1.28E-01	G	2.12E-11	G	2.59E-11	known locus
rs9894002	17	8953010	G	A	1.17E-01	G	8.27E-08	G	3.92E-08	known locus
rs8069536	17	8956285	T	G	1.21E-01	T	1.09E-06	T	4.38E-07	known locus
rs2177787	17	8960074	A	T	3.96E-03	A	5.86E-06	A	9.16E-08	known locus
rs11650357	17	8963388	A	T	7.50E-02	A	1.71E-06	A	3.87E-07	known locus
rs10852910	17	8973552	G	A	7.77E-02	G	1.11E-07	G	3.11E-08	known locus
rs1997095	17	8974522	G	C	6.53E-02	G	6.62E-08	G	1.57E-08	known locus
rs11869840	17	44996100	A	G	1.09E-01	A	8.19E-06	A	2.53E-06
rs227731	17	54773238	G	T	7.35E-06	G	9.77E-07	G	1.69E-10	known locus
rs227727	17	54776955	T	A	5.33E-06	T	9.28E-07	T	1.30E-10	known locus
rs73039428	19	33521150	A	G	2.30E-01	A	2.92E-08	A	3.90E-08	known locus
rs6129653	20	39275603	T	C	5.87E-02	T	1.17E-06	T	2.08E-07	known locus
rs6129655	20	39279597	G	C	1.63E-01	G	4.92E-06	G	2.50E-06	known locus
rs6102086	20	39281690	A	G	1.97E-01	A	6.69E-06	A	4.17E-06	known locus
rs6016404	20	39282720	A	C	1.64E-01	A	3.67E-06	A	1.92E-06	known locus
italics	Non-concordant risk allele between Bonn case-control and Leslie study

## Sheet: S6 Table Facial SNPs
Supplementary Table 7: Analysis of SNPs previously reported to be associated with facial morphometric variation
SNP-ID	Reference	associated with	Chr.	position	meta_Euro	meta_all	best SNP at locusa	position	meta Euro	meta allb
rs3827760	Adhikari et al. 2016	chin protrusion quanitative	2	109513601	0.0625	0.965	rs11695733	109017339	0.032	0.00446
rs7559271	Paternoster et al. 2012, Liu et al. 2012	nasion position	2	223068286	0.584	0.225	rs17562982	223361479	0.00718	0.000795
rs2045323	Adhikari et al. 2016	nose tip angle quantitative	4	154831899	0.629	0.624	rs57519754	154961438	0.0657	0.00355
rs12644248	Adhikari et al. 2016	Columella inclination ordinal	4	155235392	0.936	0.499	rs57519754	154961438	0.0657	0.00355
rs1852985	Adhikari et al. 2016	nose bridge breadth quantitative	6	45329656	0.466	0.442	rs72864662	45524295	0.0139	0.00706
rs17640804	Adhikari et al. 2016	nose wing breadth quantitative	7	42131390	0.884	0.903	rs77073325	42050025	0.006	0.00233
rs927833	Adhikari et al. 2016	nose wing breadth ordinal	20	22041577	4.13E-01	3.55E-01	rs71336773	22460288	0.0119	0.00651
a - defined as Lead SNP plus/minus 500 kb and lowest P-value
b - in total, 17.774 SNPs were contained in the SNP set analyzed, resulting in a Bonferroni-corected P-value of 2.8x10-06

## Sheet: S7 Table GWAS catalogue result
Supplementary Table 8: Results from the GWAS catalogue for 24 risk regions in nsCL/P
GWAS Trait	Study	SNP-ID	Chr	Position	Alleles	P_Bonn_GWAS	P_Baltimore trios (European)	P_Baltimore trios (mixed descent)	P_Meta_Euro	P_Meta_all	Risk allele clefting	Risk allele GWAS trait
Thyroid cancer	Mancikova et al. 2015	rs10122541	9	100628268	A/G	0.0234	0.0163	0.0411	0.00096	0.00321	G	A
Thyroid cancer	Mancikova et al. 2015	rs7037324	9	100658318	A/G	0.0153	0.0168	0.0421	0.000663	0.00249	A	G
Myopia	Cheng et al 2014	rs9811920	3	99844293	A/G	0.128	0.105	0.000665	0.0262	0.000229	G	A

## Sheet: S8 Table Credible SNPs
Supplementary Table 6: List of credible SNPs at 24 risk loci nsCL/P
index_snpa	geneb	SNP-IDc	Chromosome	Position	Allele frequency_controls	P-value	Posterior probability	Cumulative posterior probability	SNP within 95% credible SNP set
rs742071	PAX7	rs4920524	1	18978372	0.4147	1.78e-07	0.160294	0.160294	x
rs742071	PAX7	rs4920523	1	18960722	0.4116	1.85e-07	0.149387	0.309681	x
rs742071	PAX7	rs56675509	1	18971634	0.4099	2.05e-07	0.124793	0.434474	x
rs742071	PAX7	rs9439713	1	18972776	0.4115	2.74e-07	0.0756514	0.510126	x
rs742071	PAX7	rs742071	1	18979874	0.4272	3.04e-07	0.0642137	0.574339	x
rs742071	PAX7	rs9439714	1	18976489	0.4123	3.06e-07	0.0625416	0.636881	x
rs742071	PAX7	rs7364475	1	18965061	0.4106	3.98e-07	0.0396119	0.676493	x
rs742071	PAX7	chr1:18968714:D	1	18968714	0.4086	4.08e-07	0.0378633	0.714356	x
rs742071	PAX7	rs11583072	1	18966007	0.4282	4.15e-07	0.037487	0.751843	x
rs742071	PAX7	rs56075776	1	18986508	0.4149	4.2e-07	0.0362584	0.788101	x
rs742071	PAX7	rs736399	1	18992553	0.4052	4.88e-07	0.0276771	0.815779	x
rs742071	PAX7	rs736700	1	18991535	0.4051	5.14e-07	0.0253	0.841079	x
rs742071	PAX7	chr1:18972786:D	1	18972786	0.3922	6.42e-07	0.0169652	0.858044	x
rs742071	PAX7	rs4920522	1	18940380	0.4856	7.01e-07	0.0155488	0.873593	x
rs742071	PAX7	chr1:18972782:D	1	18972782	0.3965	7.15e-07	0.0141658	0.887758	x
rs742071	PAX7	rs766017	1	18954055	0.4797	7.58e-07	0.0135646	0.901323	x
rs742071	PAX7	rs6680037	1	18939509	0.4857	7.73e-07	0.0131263	0.914449	x
rs742071	PAX7	rs7528456	1	18953406	0.4802	8.26e-07	0.0116905	0.92614	x
rs742071	PAX7	rs11799871	1	18943584	0.4855	8.92e-07	0.0102432	0.936383	x
rs742071	PAX7	rs4027744	1	18945211	0.4852	9.24e-07	0.00963634	0.946019	x
rs742071	PAX7	rs6702821	1	18952034	0.4807	9.33e-07	0.00946851	0.955488	x
rs742071	PAX7	rs2841088	1	18955336	0.4779	1.07e-06	0.00746516	0.962953
rs742071	PAX7	rs4920521	1	18934415	0.4854	1.13e-06	0.00680205	0.969755
rs742071	PAX7	rs1416468	1	18930263	0.4856	1.58e-06	0.00380956	0.973565
rs742071	PAX7	rs1883583	1	18925512	0.4953	1.65e-06	0.00353764	0.977102
rs742071	PAX7	rs1538466	1	18928950	0.4855	1.79e-06	0.00307045	0.980173
rs742071	PAX7	rs4920338	1	18990793	0.4317	1.87e-06	0.00278732	0.98296
rs742071	PAX7	rs1339063	1	18989575	0.4326	2.06e-06	0.00236034	0.98532
rs742071	PAX7	rs736400	1	18992583	0.4307	2.47e-06	0.00172414	0.987045
rs742071	PAX7	rs4920339	1	18991005	0.4093	3.52e-06	0.000922509	0.987967
rs742071	PAX7	rs2153193	1	18943063	0.3759	3.62e-06	0.000849814	0.988817
rs742071	PAX7	rs2185203	1	18942715	0.3759	3.65e-06	0.000837886	0.989655
rs742071	PAX7	rs17352079	1	18941887	0.3758	3.65e-06	0.000837784	0.990492
rs560426	ABCA4	rs35298667	1	94540675	0.2032	1.16e-08	0.264226	0.264226	x
rs560426	ABCA4	rs17461953	1	94551450	0.205	1.24e-08	0.241632	0.505858	x
rs560426	ABCA4	rs4147827	1	94548080	0.2049	1.27e-08	0.231973	0.737831	x
rs560426	ABCA4	chr1:94539387:I	1	94539387	0.4326	4.02e-08	0.0912998	0.829131	x
rs560426	ABCA4	chr1:94539386:I	1	94539386	0.434	4.33e-08	0.0803404	0.909471	x
rs560426	ABCA4	rs4847274	1	94540069	0.4325	6.06e-08	0.0446986	0.95417	x
rs560426	ABCA4	chr1:94558255:D	1	94558255	0.2098	7.23e-08	0.0136739	0.967844
rs560426	ABCA4	rs570926	1	94570218	0.3959	1.18e-07	0.0134282	0.981272
rs560426	ABCA4	rs66515264	1	94558110	0.2091	7.42e-08	0.0130111	0.994283
rs642961	IRF6_DIEXF	rs658860	1	209990549	0.2056	1.53e-06	0.135684	0.135684	x
rs642961	IRF6_DIEXF	rs641348	1	209992043	0.2056	1.67e-06	0.117526	0.25321	x
rs642961	IRF6_DIEXF	rs630984	1	209982293	0.2067	2.13e-06	0.0794664	0.332676	x
rs642961	IRF6_DIEXF	rs632746	1	209982515	0.2074	2.2e-06	0.0757269	0.408403	x
rs642961	IRF6_DIEXF	chr1:209981049:D	1	209981049	0.2066	2.34e-06	0.0680621	0.476465	x
rs642961	IRF6_DIEXF	rs680923	1	209986672	0.2064	2.43e-06	0.0638899	0.540355	x
rs642961	IRF6_DIEXF	rs861020	1	209977111	0.2079	2.53e-06	0.0604146	0.60077	x
rs642961	IRF6_DIEXF	rs12134698	1	209987801	0.2071	2.54e-06	0.0597012	0.660471	x
rs642961	IRF6_DIEXF	rs642961	1	209989270	0.206	2.72e-06	0.0529655	0.713436	x
rs642961	IRF6_DIEXF	chr1:209966402:D	1	209966402	0.2296	2.98e-06	0.0524817	0.765918	x
rs642961	IRF6_DIEXF	rs7555285	1	209970355	0.2087	3.29e-06	0.0394757	0.805394	x
rs642961	IRF6_DIEXF	rs595918	1	209966843	0.2088	3.34e-06	0.0385361	0.84393	x
rs642961	IRF6_DIEXF	rs674433	1	209964875	0.2084	3.42e-06	0.0369739	0.880904	x
rs642961	IRF6_DIEXF	rs6675890	1	210022893	0.2654	5.46e-06	0.0222703	0.903174	x
rs642961	IRF6_DIEXF	rs669694	1	209950760	0.2204	5.98e-06	0.0158358	0.91901	x
rs642961	IRF6_DIEXF	rs680331	1	209959872	0.2207	6.53e-06	0.0137228	0.932733	x
rs642961	IRF6_DIEXF	rs3766612	1	210020013	0.2059	6.75e-06	0.0119662	0.944699	x
rs642961	IRF6_DIEXF	rs622832	1	209974232	0.2078	7.71e-06	0.00973862	0.954437	x
rs642961	IRF6_DIEXF	rs7516902	1	210022179	0.2279	1.15e-05	0.00559453	0.960032
rs642961	IRF6_DIEXF	rs674804	1	210014603	0.2274	1.16e-05	0.00550323	0.965535
rs642961	IRF6_DIEXF	rs654470	1	210014093	0.2275	1.17e-05	0.00542839	0.970964
rs642961	IRF6_DIEXF	chr1:210015568:D	1	210015568	0.2276	1.18e-05	0.0053552	0.976319
rs642961	IRF6_DIEXF	rs661849	1	210001233	0.2272	1.22e-05	0.00506037	0.981379
rs642961	IRF6_DIEXF	rs126280	1	210019824	0.2276	1.24e-05	0.00493533	0.986314
rs642961	IRF6_DIEXF	rs629150	1	209998467	0.2274	1.4e-05	0.00403841	0.990353
rs4441471	AC104623.2	rs5829552	2	16726963	0.2652	6.02e-05	0.057819	0.057819	x
rs4441471	AC104623.2	rs7566780	2	16729357	0.2443	6.4e-05	0.0497095	0.107529	x
rs4441471	AC104623.2	rs7566781	2	16729358	0.2428	7.23e-05	0.0405257	0.148054	x
rs4441471	AC104623.2	rs4581900	2	16729051	0.2689	7.56e-05	0.0399591	0.188013	x
rs4441471	AC104623.2	chr2:16729358:I	2	16729358	0.2434	7.36e-05	0.0394191	0.227432	x
rs4441471	AC104623.2	rs4611646	2	16722907	0.2653	9.25e-05	0.0284247	0.255857	x
rs4441471	AC104623.2	rs12710731	2	16720355	0.283	9.99e-05	0.0258124	0.28167	x
rs4441471	AC104623.2	rs79245005	2	16722908	0.2694	0.000115	0.0199913	0.301661	x
rs4441471	AC104623.2	rs4832656	2	16726423	0.2651	0.000119	0.0187503	0.320411	x
rs4441471	AC104623.2	rs6745357	2	16713395	0.2773	0.000121	0.0186233	0.339034	x
rs4441471	AC104623.2	rs6743149	2	16735047	0.2728	0.000142	0.0141942	0.353229	x
rs4441471	AC104623.2	chr2:16728158:I	2	16728158	0.2699	0.000145	0.0136491	0.366878	x
rs4441471	AC104623.2	chr2:16729356:I	2	16729356	0.2396	0.000143	0.013165	0.380043	x
rs4441471	AC104623.2	rs13385292	2	16726456	0.2797	0.000157	0.012151	0.392194	x
rs4441471	AC104623.2	rs12710725	2	16707522	0.2797	0.000158	0.0120241	0.404218	x
rs4441471	AC104623.2	rs13406059	2	16707581	0.2797	0.000158	0.0120241	0.416242	x
rs4441471	AC104623.2	rs4832465	2	16708548	0.2797	0.000158	0.0120241	0.428266	x
rs4441471	AC104623.2	rs12614326	2	16709147	0.2696	0.000158	0.0118422	0.440108	x
rs4441471	AC104623.2	rs11897201	2	16712053	0.2811	0.000161	0.0116792	0.451788	x
rs4441471	AC104623.2	rs6713976	2	16717637	0.281	0.000161	0.0116776	0.463465	x
rs4441471	AC104623.2	rs10196016	2	16715850	0.2811	0.000162	0.0115603	0.475025	x
rs4441471	AC104623.2	rs10856790	2	16716042	0.2811	0.000162	0.0115603	0.486586	x
rs4441471	AC104623.2	rs10198582	2	16716088	0.2811	0.000162	0.0115603	0.498146	x
rs4441471	AC104623.2	rs4832649	2	16716392	0.2811	0.000162	0.0115603	0.509706	x
rs4441471	AC104623.2	rs4832650	2	16716399	0.2811	0.000162	0.0115603	0.521267	x
rs4441471	AC104623.2	rs6706417	2	16716860	0.2811	0.000162	0.0115603	0.532827	x
rs4441471	AC104623.2	rs10201915	2	16717172	0.2811	0.000162	0.0115603	0.544387	x
rs4441471	AC104623.2	rs7593098	2	16718305	0.2811	0.000163	0.0114433	0.555831	x
rs4441471	AC104623.2	chr2:16722372:D	2	16722372	0.2811	0.000163	0.0114433	0.567274	x
rs4441471	AC104623.2	rs4441471	2	16715408	0.2811	0.000164	0.0113283	0.578602	x
rs4441471	AC104623.2	rs4488663	2	16724806	0.2811	0.000164	0.0113283	0.589931	x
rs4441471	AC104623.2	rs4240231	2	16725138	0.2813	0.000165	0.0112181	0.601149	x
rs4441471	AC104623.2	rs4507108	2	16723725	0.2811	0.000165	0.011215	0.612364	x
rs4441471	AC104623.2	rs7563089	2	16724725	0.2811	0.000165	0.011215	0.623579	x
rs4441471	AC104623.2	rs4832652	2	16725395	0.2811	0.000165	0.011215	0.634794	x
rs4441471	AC104623.2	rs4832653	2	16725549	0.2811	0.000165	0.011215	0.646009	x
rs4441471	AC104623.2	rs4832654	2	16725644	0.2811	0.000165	0.011215	0.657224	x
rs4441471	AC104623.2	rs6706305	2	16716751	0.2812	0.000166	0.0111052	0.668329	x
rs4441471	AC104623.2	rs4832655	2	16725687	0.2811	0.000166	0.0111036	0.679433	x
rs4441471	AC104623.2	rs6733081	2	16710121	0.2696	0.000166	0.0109168	0.690349	x
rs4441471	AC104623.2	rs4832467	2	16710521	0.2697	0.000167	0.010811	0.70116	x
rs4441471	AC104623.2	rs4319933	2	16728031	0.2812	0.000169	0.0107813	0.711942	x
rs4441471	AC104623.2	chr2:16726302:D	2	16726302	0.281	0.000169	0.0107784	0.72272	x
rs4441471	AC104623.2	rs4832466	2	16709357	0.2696	0.000168	0.0107036	0.733424	x
rs4441471	AC104623.2	rs4441472	2	16727852	0.2811	0.00017	0.0106753	0.744099	x
rs4441471	AC104623.2	rs4303719	2	16728519	0.2812	0.000171	0.0105738	0.754673	x
rs4441471	AC104623.2	rs6761778	2	16717466	0.2709	0.00017	0.0105181	0.765191	x
rs4441471	AC104623.2	rs2067702	2	16718894	0.2709	0.00017	0.0105181	0.775709	x
rs4441471	AC104623.2	rs4453698	2	16729137	0.2812	0.000177	0.00998827	0.785697	x
rs4441471	AC104623.2	rs7603592	2	16714722	0.2811	0.000177	0.00998692	0.795684	x
rs4441471	AC104623.2	rs4263114	2	16732391	0.282	0.000179	0.00981517	0.805499	x
rs4441471	AC104623.2	rs10172734	2	16733054	0.2818	0.00018	0.00972266	0.815222	x
rs4441471	AC104623.2	rs4832657	2	16726739	0.271	0.000179	0.00966276	0.824885	x
rs4441471	AC104623.2	rs4240234	2	16732275	0.282	0.000181	0.00963667	0.834521	x
rs4441471	AC104623.2	rs4832648	2	16708992	0.2803	0.000187	0.00911074	0.843632	x
rs4441471	AC104623.2	rs10168581	2	16717055	0.2764	0.000187	0.00906206	0.852694	x
rs4441471	AC104623.2	rs12613096	2	16727270	0.2818	0.000188	0.00904893	0.861743	x
rs4441471	AC104623.2	rs4832468	2	16710565	0.2806	0.000189	0.00895575	0.870699	x
rs4441471	AC104623.2	rs7573656	2	16735432	0.2719	0.000189	0.0088472	0.879546	x
rs4441471	AC104623.2	rs4497881	2	16706891	0.2656	0.00019	0.00868699	0.888233	x
rs4441471	AC104623.2	rs12623437	2	16719679	0.2817	0.000195	0.00851782	0.896751	x
rs4441471	AC104623.2	rs4832651	2	16719006	0.2818	0.000197	0.00837664	0.905128	x
rs4441471	AC104623.2	rs4240232	2	16725205	0.2818	0.000197	0.00837664	0.913504	x
rs4441471	AC104623.2	rs7571487	2	16724714	0.2818	0.000199	0.00823814	0.921742	x
rs4441471	AC104623.2	rs4240230	2	16706867	0.266	0.000201	0.00792454	0.929667	x
rs4441471	AC104623.2	rs4240233	2	16728610	0.2818	0.000207	0.00771936	0.937386	x
rs4441471	AC104623.2	rs4493263	2	16706771	0.266	0.000206	0.00761101	0.944997	x
rs4441471	AC104623.2	rs7570487	2	16730346	0.2819	0.000209	0.00759883	0.952596	x
rs4441471	AC104623.2	rs7552	2	16733928	0.283	0.000213	0.00737502	0.959971
rs4441471	AC104623.2	rs6758077	2	16720373	0.2804	0.000217	0.00712868	0.9671
rs4441471	AC104623.2	rs15653	2	16731510	0.2822	0.000233	0.00635397	0.973454
rs4441471	AC104623.2	rs5007483	2	16733525	0.2716	0.000232	0.00631166	0.979765
rs4441471	AC104623.2	rs62114566	2	16709774	0.223	0.000418	0.00223316	0.981999
rs4441471	AC104623.2	rs35423711	2	16714210	0.2242	0.000419	0.00222995	0.984228
rs4441471	AC104623.2	rs74940995	2	16723575	0.2242	0.000424	0.0021878	0.986416
rs4441471	AC104623.2	rs4610058	2	16723577	0.2242	0.000424	0.0021878	0.988604
rs4441471	AC104623.2	rs12468063	2	16725869	0.2242	0.00043	0.00213892	0.990743
rs6740960	C2orf91	rs6740960	2	42181679	0.4701	3.29e-09	0.966909	0.966909	x
rs6740960	C2orf91	rs4952552	2	42198217	0.4512	2.28e-08	0.0324315	0.99934
rs7590268	THADA	rs7590268	2	43540125	0.2212	4.98e-08	0.667035	0.667035	x
rs7590268	THADA	rs13035011	2	43544117	0.2207	1.01e-07	0.2045	0.871535	x
rs7590268	THADA	rs10445925	2	43670144	0.2288	4.11e-07	0.0209951	0.89253	x
rs7590268	THADA	rs13033325	2	43517338	0.3189	6.66e-07	0.0137657	0.906296	x
rs7590268	THADA	rs35523245	2	43501585	0.168	4.31e-07	0.0109942	0.91729	x
rs7590268	THADA	rs6729902	2	43576968	0.2116	5.93e-07	0.0101096	0.9274	x
rs7590268	THADA	rs35805220	2	43562799	0.2337	6.83e-07	0.00929316	0.936693	x
rs7590268	THADA	rs17334310	2	43577615	0.2115	6.26e-07	0.00923817	0.945931	x
rs7590268	THADA	rs35338810	2	43548946	0.2109	6.44e-07	0.00877573	0.954707	x
rs7590268	THADA	rs2046916	2	43686207	0.2184	8.18e-07	0.00624199	0.960949
rs7590268	THADA	rs34998989	2	43534208	0.3207	1.36e-06	0.00409203	0.965041
rs7590268	THADA	rs1835323	2	43512130	0.3186	1.44e-06	0.00369338	0.968734
rs7590268	THADA	rs6544648	2	43600058	0.2167	1.3e-06	0.00286942	0.971604
rs7590268	THADA	rs11124933	2	43651683	0.2463	1.63e-06	0.00232987	0.973934
rs7590268	THADA	rs35114568	2	43675292	0.2086	1.64e-06	0.00185144	0.975785
rs7590268	THADA	rs35064085	2	43453086	0.3325	2.34e-06	0.00166544	0.977451
rs7590268	THADA	rs13005438	2	43464833	0.3346	2.72e-06	0.00129392	0.978744
rs7590268	THADA	rs12468506	2	43561419	0.2366	2.29e-06	0.00126061	0.980005
rs7590268	THADA	rs7600177	2	43628055	0.2267	2.27e-06	0.0012135	0.981219
rs7590268	THADA	rs6751298	2	43627660	0.2267	2.28e-06	0.0012047	0.982423
rs7590268	THADA	rs7596480	2	43621162	0.2269	2.4e-06	0.00110785	0.983531
rs7590268	THADA	rs7603268	2	43628562	0.227	2.47e-06	0.00105694	0.984588
rs7590268	THADA	rs13029044	2	43696553	0.2361	2.55e-06	0.00105164	0.98564
rs7590268	THADA	rs11124938	2	43697975	0.2372	2.88e-06	0.000863795	0.986503
rs7590268	THADA	rs6738365	2	43685737	0.2392	3.02e-06	0.000805979	0.987309
rs7590268	THADA	rs3884504	2	43695553	0.2392	3.54e-06	0.000618931	0.987928
rs7590268	THADA	rs61483132	2	43741440	0.242	3.93e-06	0.00052689	0.988455
rs7590268	THADA	rs10495901	2	43617726	0.2372	4.07e-06	0.000486392	0.988942
rs7590268	THADA	rs10495900	2	43617159	0.2373	4.3e-06	0.00044419	0.989386
rs7590268	THADA	rs34061468	2	43839244	0.2081	4.14e-06	0.000403858	0.98979
rs7590268	THADA	rs6741434	2	43695148	0.2398	4.6e-06	0.000401667	0.990191
rs7632427	EPHA3	rs6772813	3	89330157	0.3791	1.52e-05	0.106111	0.106111	x
rs7632427	EPHA3	rs62274987	3	89334443	0.4868	1.89e-05	0.0768038	0.182914	x
rs7632427	EPHA3	rs1040017	3	89329632	0.4875	2.46e-05	0.0489161	0.23183	x
rs7632427	EPHA3	rs7632427	3	89534377	0.4196	2.96e-05	0.0350161	0.266847	x
rs7632427	EPHA3	rs1512910	3	89332453	0.4846	3.54e-05	0.0262537	0.2931	x
rs7632427	EPHA3	rs9877514	3	89330825	0.4846	3.58e-05	0.0257548	0.318855	x
rs7632427	EPHA3	rs9853389	3	89312308	0.4866	3.71e-05	0.0242367	0.343092	x
rs7632427	EPHA3	rs1016584	3	89343169	0.4854	4.09e-05	0.020519	0.363611	x
rs7632427	EPHA3	rs9845870	3	89345921	0.4845	4.15e-05	0.0200141	0.383625	x
rs7632427	EPHA3	rs12495537	3	89347020	0.4844	4.21e-05	0.0195297	0.403154	x
rs7632427	EPHA3	rs1512911	3	89348525	0.4844	4.23e-05	0.0193724	0.422527	x
rs7632427	EPHA3	chr3:89344320:I	3	89344320	0.4845	4.3e-05	0.0188377	0.441365	x
rs7632427	EPHA3	rs1567732	3	89315893	0.484	4.45e-05	0.0177669	0.459131	x
rs7632427	EPHA3	rs4449340	3	89323876	0.4838	4.54e-05	0.0171701	0.476302	x
rs7632427	EPHA3	rs1398535	3	89326021	0.4838	4.58e-05	0.0169152	0.493217	x
rs7632427	EPHA3	rs9809011	3	89349617	0.4845	4.65e-05	0.0164842	0.509701	x
rs7632427	EPHA3	rs907712	3	89326567	0.4837	4.68e-05	0.0163034	0.526004	x
rs7632427	EPHA3	rs17800641	3	89320454	0.484	4.71e-05	0.0161271	0.542132	x
rs7632427	EPHA3	rs9833437	3	89283869	0.4802	4.86e-05	0.0152828	0.557414	x
rs7632427	EPHA3	rs994129	3	89318462	0.4839	5.15e-05	0.0138497	0.571264	x
rs7632427	EPHA3	rs11128072	3	89317917	0.4834	5.22e-05	0.0135342	0.584798	x
rs7632427	EPHA3	rs7428532	3	89281752	0.4836	5.6e-05	0.0120073	0.596806	x
rs7632427	EPHA3	rs9809046	3	89273974	0.4836	5.63e-05	0.0118985	0.608704	x
rs7632427	EPHA3	rs9817310	3	89280754	0.4835	5.91e-05	0.0109545	0.619659	x
rs7632427	EPHA3	rs9837346	3	89280847	0.4835	5.91e-05	0.0109545	0.630613	x
rs7632427	EPHA3	rs9866945	3	89349818	0.4844	6.02e-05	0.0106165	0.641229	x
rs7632427	EPHA3	rs9838512	3	89284596	0.4835	6.25e-05	0.00995935	0.651189	x
rs7632427	EPHA3	chr3:89369748:I	3	89369748	0.4829	6.44e-05	0.00946398	0.660653	x
rs7632427	EPHA3	rs11918555	3	89541934	0.4193	6.41e-05	0.00940414	0.670057	x
rs7632427	EPHA3	rs6770978	3	89286172	0.4834	6.51e-05	0.00929179	0.679349	x
rs7632427	EPHA3	rs9310117	3	89275906	0.4837	6.64e-05	0.00898453	0.688333	x
rs7632427	EPHA3	rs9877953	3	89295480	0.483	6.66e-05	0.00893821	0.697271	x
rs7632427	EPHA3	rs73149103	3	89565651	0.2712	6.07e-05	0.00885886	0.70613	x
rs7632427	EPHA3	rs4857496	3	89294023	0.4829	6.71e-05	0.0088251	0.714955	x
rs7632427	EPHA3	rs6771477	3	89293142	0.4823	6.82e-05	0.0085839	0.723539	x
rs7632427	EPHA3	rs6551409	3	89302171	0.4831	6.89e-05	0.00843656	0.731976	x
rs7632427	EPHA3	rs872976	3	89326991	0.4966	7.46e-05	0.00737394	0.73935	x
rs7632427	EPHA3	rs6771336	3	89293015	0.4832	7.86e-05	0.0067435	0.746093	x
rs7632427	EPHA3	rs9880313	3	89373637	0.4947	8.43e-05	0.00599005	0.752083	x
rs7632427	EPHA3	rs1512912	3	89307931	0.4833	8.78e-05	0.00558719	0.757671	x
rs7632427	EPHA3	rs9862638	3	89373598	0.4968	0.000103	0.00426255	0.761933	x
rs7632427	EPHA3	rs7652296	3	89587262	0.4213	0.000104	0.00414298	0.766076	x
rs7632427	EPHA3	rs28885734	3	89305269	0.4839	0.000113	0.00364076	0.769717	x
rs7632427	EPHA3	rs9875278	3	89335463	0.2912	0.000106	0.00363273	0.77335	x
rs7632427	EPHA3	rs66757381	3	89561048	0.4198	0.000115	0.00349313	0.776843	x
rs7632427	EPHA3	rs9863107	3	89343789	0.2912	0.000113	0.00326659	0.780109	x
rs7632427	EPHA3	rs9821666	3	89339548	0.2911	0.000115	0.00317234	0.783282	x
rs7632427	EPHA3	rs1512908	3	89340134	0.2911	0.000116	0.00312706	0.786409	x
rs7632427	EPHA3	rs9852722	3	89341946	0.2911	0.000117	0.0030828	0.789491	x
rs7632427	EPHA3	rs9852380	3	89341738	0.2911	0.000118	0.00303954	0.792531	x
rs7632427	EPHA3	rs117455642	3	89551301	0.4198	0.000129	0.0028764	0.795407	x
rs7632427	EPHA3	chr3:89333590:D	3	89333590	0.2651	0.000119	0.00287623	0.798284	x
rs7632427	EPHA3	rs2175670	3	89343044	0.2891	0.000123	0.00282938	0.801113	x
rs7632427	EPHA3	rs724972	3	89581408	0.4197	0.000131	0.00280248	0.803916	x
rs7632427	EPHA3	chr3:89557699:D	3	89557699	0.2947	0.000125	0.00277547	0.806691	x
rs7632427	EPHA3	rs1398534	3	89329307	0.2899	0.000145	0.00215599	0.808847	x
rs7632427	EPHA3	rs4857502	3	89324919	0.2899	0.000146	0.00213157	0.810979	x
rs7632427	EPHA3	rs2137487	3	89325520	0.2899	0.000146	0.00213157	0.81311	x
rs7632427	EPHA3	rs9863058	3	89322805	0.2899	0.000148	0.00208403	0.815194	x
rs7632427	EPHA3	rs28675360	3	89386151	0.4925	0.00016	0.00202042	0.817215	x
rs7632427	EPHA3	rs35511518	3	89383683	0.4936	0.000161	0.00199928	0.819214	x
rs7632427	EPHA3	rs9866959	3	89379935	0.4936	0.000162	0.00197844	0.821192	x
rs7632427	EPHA3	rs9879028	3	89273019	0.4794	0.000165	0.00191682	0.823109	x
rs7632427	EPHA3	rs7619025	3	89368629	0.494	0.000166	0.00189847	0.825008	x
rs7632427	EPHA3	rs13076853	3	89382776	0.4939	0.000169	0.0018418	0.826849	x
rs7632427	EPHA3	rs9817553	3	89384566	0.4936	0.000169	0.00184179	0.828691	x
rs7632427	EPHA3	rs35448293	3	89386010	0.4936	0.000169	0.00184179	0.830533	x
rs7632427	EPHA3	rs9873545	3	89377717	0.4936	0.000175	0.00173625	0.832269	x
rs7632427	EPHA3	rs59969878	3	89369856	0.4937	0.000179	0.00167115	0.83394	x
rs7632427	EPHA3	rs73149107	3	89565849	0.2848	0.000169	0.00166186	0.835602	x
rs7632427	EPHA3	rs1039990	3	89558086	0.2847	0.000169	0.00166164	0.837264	x
rs7632427	EPHA3	rs73146988	3	89561044	0.2847	0.000169	0.00166164	0.838926	x
rs7632427	EPHA3	rs73146992	3	89562178	0.2847	0.000169	0.00166164	0.840587	x
rs7632427	EPHA3	rs73146995	3	89562209	0.2847	0.000169	0.00166164	0.842249	x
rs7632427	EPHA3	rs7644070	3	89370107	0.4926	0.000181	0.00164001	0.843889	x
rs7632427	EPHA3	rs73149113	3	89567867	0.2849	0.000171	0.00163006	0.845519	x
rs7632427	EPHA3	rs1398532	3	89367901	0.4935	0.000182	0.00162484	0.847144	x
rs7632427	EPHA3	rs12634697	3	89550993	0.2868	0.000172	0.0016184	0.848762	x
rs7632427	EPHA3	rs12633325	3	89566836	0.2845	0.000172	0.00161357	0.850376	x
rs7632427	EPHA3	rs73147002	3	89565128	0.2847	0.000173	0.00159859	0.851974	x
rs7632427	EPHA3	rs12629758	3	89556408	0.2846	0.000174	0.00158322	0.853557	x
rs7632427	EPHA3	rs7633599	3	89544591	0.2839	0.000174	0.00158177	0.855139	x
rs7632427	EPHA3	rs6774870	3	89564891	0.2849	0.000175	0.00156891	0.856708	x
rs7632427	EPHA3	rs13100388	3	89383148	0.4925	0.000186	0.00156617	0.858274	x
rs7632427	EPHA3	rs62274986	3	89327148	0.2885	0.000176	0.00156136	0.859836	x
rs7632427	EPHA3	rs7613315	3	89544773	0.2848	0.000178	0.00152524	0.861361	x
rs7632427	EPHA3	rs1028012	3	89549422	0.2847	0.000178	0.00152504	0.862886	x
rs7632427	EPHA3	rs17745025	3	89549919	0.2847	0.000178	0.00152504	0.864411	x
rs7632427	EPHA3	rs149672652	3	89551544	0.2847	0.000178	0.00152504	0.865936	x
rs7632427	EPHA3	rs73146970	3	89553168	0.2847	0.000178	0.00152504	0.867461	x
rs7632427	EPHA3	rs73146968	3	89552927	0.2844	0.000178	0.00152444	0.868986	x
rs7632427	EPHA3	rs7610812	3	89544397	0.2847	0.000179	0.00151098	0.870497	x
rs7632427	EPHA3	rs56163827	3	89612938	0.2457	0.000173	0.00149931	0.871996	x
rs7632427	EPHA3	rs6768381	3	89358071	0.4924	0.000193	0.00147136	0.873467	x
rs7632427	EPHA3	rs6551413	3	89640350	0.4061	0.000192	0.00146427	0.874931	x
rs7632427	EPHA3	rs73153219	3	89625902	0.4051	0.000194	0.00143849	0.87637	x
rs7632427	EPHA3	rs1512907	3	89355961	0.4941	0.000197	0.00142128	0.877791	x
rs7632427	EPHA3	rs35173319	3	89386361	0.4925	0.000197	0.00142124	0.879212	x
rs7632427	EPHA3	rs73146961	3	89550459	0.2767	0.000186	0.00140303	0.880615	x
rs7632427	EPHA3	rs9310121	3	89378987	0.4936	0.000201	0.00137381	0.881989	x
rs7632427	EPHA3	rs1039991	3	89558311	0.2848	0.000191	0.00135751	0.883347	x
rs7632427	EPHA3	rs73146980	3	89558578	0.2848	0.000192	0.00134585	0.884693	x
rs7632427	EPHA3	rs73146983	3	89559082	0.2848	0.000192	0.00134585	0.886039	x
rs7632427	EPHA3	rs9310119	3	89378042	0.4934	0.000204	0.00133985	0.887378	x
rs7632427	EPHA3	rs907548	3	89574852	0.2841	0.000193	0.00133316	0.888712	x
rs7632427	EPHA3	rs55979407	3	89539275	0.2853	0.000194	0.00132383	0.890035	x
rs7632427	EPHA3	rs113307255	3	89567826	0.285	0.000194	0.00132333	0.891359	x
rs7632427	EPHA3	rs9990016	3	89364033	0.493	0.000206	0.00131793	0.892677	x
rs7632427	EPHA3	rs1567657	3	89548519	0.2858	0.000199	0.00127012	0.893947	x
rs7632427	EPHA3	chr3:89344532:I	3	89344532	0.4523	0.000211	0.00126165	0.895208	x
rs7632427	EPHA3	rs73146976	3	89557065	0.2846	0.0002	0.00125777	0.896466	x
rs7632427	EPHA3	rs73145305	3	89570713	0.2839	0.0002	0.00125666	0.897723	x
rs7632427	EPHA3	rs9833400	3	89389507	0.4932	0.000212	0.00125556	0.898978	x
rs7632427	EPHA3	rs73146943	3	89546728	0.2849	0.000201	0.00124792	0.900226	x
rs7632427	EPHA3	rs17026984	3	89544978	0.2849	0.000202	0.00123773	0.901464	x
rs7632427	EPHA3	rs2117136	3	89542699	0.2847	0.000202	0.00123742	0.902701	x
rs7632427	EPHA3	rs73149109	3	89567344	0.2858	0.000203	0.00122904	0.90393	x
rs7632427	EPHA3	rs12632281	3	89547621	0.2848	0.000203	0.00122752	0.905158	x
rs7632427	EPHA3	rs1567658	3	89548606	0.2848	0.000203	0.00122752	0.906386	x
rs7632427	EPHA3	rs73146954	3	89549680	0.2848	0.000203	0.00122752	0.907613	x
rs7632427	EPHA3	rs73146956	3	89549684	0.2848	0.000203	0.00122752	0.908841	x
rs7632427	EPHA3	rs73146959	3	89549970	0.2848	0.000203	0.00122752	0.910068	x
rs7632427	EPHA3	rs112404167	3	89550630	0.2848	0.000203	0.00122752	0.911296	x
rs7632427	EPHA3	rs12637511	3	89550844	0.2848	0.000203	0.00122752	0.912523	x
rs7632427	EPHA3	rs73146972	3	89553348	0.2848	0.000203	0.00122752	0.913751	x
rs7632427	EPHA3	rs17026990	3	89555257	0.2848	0.000203	0.00122752	0.914978	x
rs7632427	EPHA3	rs73145307	3	89576040	0.2839	0.000203	0.00122614	0.916204	x
rs7632427	EPHA3	rs73145309	3	89576389	0.2839	0.000203	0.00122614	0.91743	x
rs7632427	EPHA3	rs73146950	3	89548243	0.2847	0.000204	0.00121745	0.918648	x
rs7632427	EPHA3	rs1080592	3	89567568	0.2858	0.000205	0.0012093	0.919857	x
rs7632427	EPHA3	rs73146926	3	89542293	0.2847	0.000205	0.00120766	0.921065	x
rs7632427	EPHA3	chr3:89568422:I	3	89568422	0.2738	0.000205	0.00119041	0.922255	x
rs7632427	EPHA3	rs1036285	3	89544061	0.2848	0.000207	0.0011886	0.923444	x
rs7632427	EPHA3	rs13088663	3	89360266	0.4912	0.000219	0.00118849	0.924632	x
rs7632427	EPHA3	rs73145316	3	89580407	0.2838	0.000208	0.00117771	0.92581	x
rs7632427	EPHA3	rs954964	3	89355632	0.4913	0.000221	0.00117039	0.92698	x
rs7632427	EPHA3	rs12633609	3	89545727	0.2832	0.000209	0.00116755	0.928148	x
rs7632427	EPHA3	rs9811041	3	89367555	0.4828	0.000223	0.00115238	0.9293	x
rs7632427	EPHA3	rs73145303	3	89568714	0.2836	0.000213	0.00113215	0.930433	x
rs7632427	EPHA3	rs73146986	3	89560884	0.2835	0.000213	0.00113201	0.931565	x
rs7632427	EPHA3	rs9846844	3	89379639	0.4926	0.000227	0.00111867	0.932683	x
rs7632427	EPHA3	rs11923303	3	89380944	0.4926	0.000227	0.00111867	0.933802	x
rs7632427	EPHA3	rs4857500	3	89541486	0.2846	0.000215	0.00111619	0.934918	x
rs7632427	EPHA3	rs73146947	3	89548135	0.2848	0.000216	0.00110794	0.936026	x
rs7632427	EPHA3	rs1512189	3	89546332	0.2835	0.000216	0.00110618	0.937132	x
rs7632427	EPHA3	rs6784577	3	89564308	0.2834	0.000216	0.00110604	0.938238	x
rs7632427	EPHA3	chr3:89565641:I	3	89565641	0.2621	0.000213	0.0010985	0.939337	x
rs7632427	EPHA3	rs2063590	3	89323932	0.2883	0.000218	0.00109577	0.940433	x
rs7632427	EPHA3	rs2346837	3	89542599	0.2859	0.000222	0.00106035	0.941493	x
rs7632427	EPHA3	rs9310122	3	89379408	0.4923	0.000238	0.0010328	0.942526	x
rs7632427	EPHA3	rs73145304	3	89568989	0.284	0.000227	0.00101976	0.943545	x
rs7632427	EPHA3	rs12637036	3	89584170	0.2831	0.000228	0.00101129	0.944557	x
rs7632427	EPHA3	rs73145310	3	89578097	0.284	0.000229	0.00100511	0.945562	x
rs7632427	EPHA3	rs73145312	3	89578575	0.284	0.000229	0.00100511	0.946567	x
rs7632427	EPHA3	rs1512188	3	89546183	0.2849	0.000233	0.000977848	0.947545	x
rs7632427	EPHA3	chr3:89539011:I	3	89539011	0.2846	0.000234	0.000970618	0.948515	x
rs7632427	EPHA3	chr3:89542601:I	3	89542601	0.285	0.000235	0.00096427	0.94948	x
rs7632427	EPHA3	rs73146907	3	89538747	0.2846	0.000236	0.000957087	0.950437	x
rs7632427	EPHA3	rs7635916	3	89633140	0.4046	0.000248	0.000951599	0.951388
rs7632427	EPHA3	rs6795325	3	89642054	0.4114	0.000249	0.000946923	0.952335
rs7632427	EPHA3	rs113675293	3	89539536	0.2836	0.00024	0.000929818	0.953265
rs7632427	EPHA3	rs12634044	3	89537651	0.2846	0.000241	0.000924556	0.95419
rs7632427	EPHA3	rs972030	3	89538498	0.2845	0.000241	0.000924447	0.955114
rs7632427	EPHA3	chr3:89571180:D	3	89571180	0.2812	0.000242	0.000914539	0.956029
rs7632427	EPHA3	chr3:89541782:D	3	89541782	0.2853	0.000243	0.000912784	0.956941
rs7632427	EPHA3	rs2196083	3	89536546	0.2846	0.000243	0.00091204	0.957853
rs7632427	EPHA3	chr3:89561661:I	3	89561661	0.2782	0.000242	0.000911145	0.958765
rs7632427	EPHA3	rs3762718	3	89535066	0.2846	0.000246	0.00089377	0.959658
rs7632427	EPHA3	rs73146960	3	89550445	0.2769	0.000245	0.000891382	0.96055
rs7632427	EPHA3	rs4857499	3	89541330	0.2847	0.000247	0.000887914	0.961438
rs7632427	EPHA3	rs139477939	3	89551518	0.2827	0.000248	0.00087995	0.962318
rs7632427	EPHA3	rs2346843	3	89590826	0.3957	0.00026	0.000876675	0.963194
rs7632427	EPHA3	rs4857498	3	89540977	0.2847	0.00025	0.000870414	0.964065
rs7632427	EPHA3	rs1520596	3	89645542	0.4117	0.000264	0.000858312	0.964923
rs7632427	EPHA3	rs2048519	3	89533978	0.2837	0.00026	0.000814978	0.965738
rs7632427	EPHA3	rs56082199	3	89586973	0.2815	0.000261	0.000807763	0.966546
rs7632427	EPHA3	rs73145328	3	89587686	0.2816	0.000268	0.000773404	0.967319
rs7632427	EPHA3	rs10511145	3	89597679	0.412	0.000281	0.000772933	0.968092
rs7632427	EPHA3	rs56371328	3	89539124	0.2847	0.000269	0.000771413	0.968863
rs7632427	EPHA3	rs66499884	3	89659012	0.4112	0.000284	0.000759123	0.969623
rs7632427	EPHA3	rs73145002	3	89537618	0.2847	0.00028	0.000722118	0.970345
rs7632427	EPHA3	rs12638777	3	89537160	0.2847	0.000281	0.00071789	0.971063
rs7632427	EPHA3	rs73145320	3	89586535	0.2821	0.000284	0.000703389	0.971766
rs7632427	EPHA3	rs73144998	3	89534592	0.2847	0.000287	0.000693336	0.972459
rs7632427	EPHA3	chr3:89568361:D	3	89568361	0.2619	0.000285	0.000681488	0.973141
rs7632427	EPHA3	rs73146965	3	89552553	0.249	0.000285	0.00066799	0.973809
rs7632427	EPHA3	chr3:89626776:D	3	89626776	0.2702	0.000291	0.000666113	0.974475
rs7632427	EPHA3	chr3:89598352:D	3	89598352	0.4124	0.000324	0.000608652	0.975084
rs7632427	EPHA3	rs17027018	3	89604774	0.4124	0.000324	0.000608652	0.975692
rs7632427	EPHA3	rs73145338	3	89594767	0.4124	0.000326	0.0006024	0.976295
rs7632427	EPHA3	chr3:89344535:D	3	89344535	0.457	0.00033	0.000594272	0.976889
rs7632427	EPHA3	rs73145332	3	89589327	0.281	0.00032	0.000577293	0.977466
rs7632427	EPHA3	rs2048521	3	89534253	0.2839	0.000323	0.000570284	0.978036
rs7632427	EPHA3	rs2048520	3	89534248	0.2839	0.000324	0.000567391	0.978604
rs7632427	EPHA3	rs7619303	3	89552554	0.2499	0.000316	0.000565397	0.979169
rs7632427	EPHA3	rs60243237	3	89694053	0.4063	0.000403	0.000421689	0.979591
rs7632427	EPHA3	rs73145336	3	89593317	0.2783	0.000396	0.000405685	0.979997
rs7632427	EPHA3	rs2048518	3	89533905	0.2856	0.000415	0.000378369	0.980375
rs7632427	EPHA3	rs6551415	3	89705161	0.4051	0.00044	0.000363964	0.980739
rs7632427	EPHA3	rs9310120	3	89378413	0.486	0.000446	0.000358853	0.981098
rs7632427	EPHA3	rs6419884	3	89279467	0.3482	0.000444	0.000352392	0.98145
rs7632427	EPHA3	rs7637504	3	89702469	0.4047	0.00045	0.000350512	0.981801
rs7632427	EPHA3	rs59381722	3	89701482	0.4046	0.00045	0.000350505	0.982151
rs7632427	EPHA3	rs73145345	3	89598696	0.2778	0.000445	0.000334916	0.982486
rs7632427	EPHA3	rs111835258	3	89601496	0.2778	0.000445	0.000334916	0.982821
rs7632427	EPHA3	rs73145353	3	89607824	0.2778	0.000445	0.000334916	0.983156
rs7632427	EPHA3	rs73145357	3	89611766	0.2777	0.000454	0.000324079	0.98348
rs7632427	EPHA3	rs12634341	3	89533031	0.2752	0.000461	0.000315275	0.983795
rs7632427	EPHA3	chr3:89698092:I	3	89698092	0.4034	0.000481	0.000313496	0.984109
rs7632427	EPHA3	rs12629165	3	89533017	0.2751	0.000467	0.000308644	0.984417
rs7632427	EPHA3	rs2346840	3	89533267	0.2752	0.000485	0.000290158	0.984708
rs7632427	EPHA3	rs2069183	3	89645017	0.2773	0.000489	0.000286871	0.984995
rs7632427	EPHA3	chr3:89443128:D	3	89443128	0.4233	0.000527	0.00026999	0.985265
rs7632427	EPHA3	rs12634269	3	89532768	0.275	0.000525	0.00025485	0.985519
rs7632427	EPHA3	rs7613900	3	89588889	0.2825	0.000531	0.000251867	0.985771
rs7632427	EPHA3	rs73153218	3	89619808	0.2609	0.000531	0.000246526	0.986018
rs7632427	EPHA3	chr3:89550504:D	3	89550504	0.2353	0.000541	0.000231152	0.986249
rs7632427	EPHA3	rs9868782	3	89384121	0.2866	0.000565	0.0002283	0.986477
rs7632427	EPHA3	rs115350696	3	89687803	0.2642	0.000558	0.000228232	0.986705
rs7632427	EPHA3	rs73145351	3	89607237	0.277	0.000581	0.000216356	0.986922
rs7632427	EPHA3	rs7653735	3	89722185	0.4064	0.000605	0.00021389	0.987136
rs7632427	EPHA3	chr3:89550481:I	3	89550481	0.2532	0.000577	0.000213473	0.987349
rs7632427	EPHA3	rs6771054	3	89489529	0.4282	0.000633	0.000198898	0.987548
rs7632427	EPHA3	rs9867299	3	89300497	0.4918	0.000649	0.00019143	0.987739
rs7632427	EPHA3	rs17800551	3	89317315	0.2848	0.000633	0.000189284	0.987929
rs7632427	EPHA3	rs1567731	3	89316027	0.2848	0.000644	0.000184026	0.988113
rs7632427	EPHA3	rs6806912	3	89751353	0.4155	0.000665	0.000182923	0.988296
rs7632427	EPHA3	rs11925143	3	89723684	0.4053	0.000674	0.000178627	0.988474
rs7632427	EPHA3	rs62274984	3	89318317	0.2823	0.000664	0.000174719	0.988649
rs7632427	EPHA3	rs17800347	3	89314429	0.2848	0.000666	0.000174192	0.988823
rs7632427	EPHA3	rs2117138	3	89531522	0.2748	0.000667	0.00017239	0.988996
rs7632427	EPHA3	rs9866618	3	89319577	0.2846	0.000697	0.000161687	0.989157
rs7632427	EPHA3	rs73153241	3	89695319	0.2765	0.000702	0.000158823	0.989316
rs7632427	EPHA3	rs7621573	3	89595252	0.4096	0.000725	0.000158287	0.989474
rs7632427	EPHA3	rs28834186	3	89305272	0.2855	0.000709	0.000157342	0.989632
rs7632427	EPHA3	rs73139148	3	89530956	0.2743	0.000707	0.000156715	0.989788
rs7632427	EPHA3	rs13316356	3	89309959	0.285	0.000731	0.000149628	0.989938
rs7632427	EPHA3	rs13069582	3	89334103	0.0966	0.000448	0.000148807	0.990087
rs1384062	FILIP1L_CMSS1	rs9832134	3	99836722	0.3838	6.11e-05	0.48386	0.48386	x
rs1384062	FILIP1L_CMSS1	rs4928230	3	99661963	0.4994	0.000244	0.0478161	0.531676	x
rs1384062	FILIP1L_CMSS1	rs11719468	3	99671848	0.4994	0.000296	0.0345254	0.566201	x
rs1384062	FILIP1L_CMSS1	rs10936003	3	99667565	0.4985	0.000297	0.0343297	0.600531	x
rs1384062	FILIP1L_CMSS1	rs793439	3	99637783	0.4999	0.000314	0.0312582	0.631789	x
rs1384062	FILIP1L_CMSS1	chr3:99789283:D	3	99789283	0.4989	0.000316	0.0309258	0.662715	x
rs1384062	FILIP1L_CMSS1	rs58704213	3	99690331	0.4994	0.000329	0.0288968	0.691612	x
rs1384062	FILIP1L_CMSS1	rs7650727	3	99688976	0.4994	0.00033	0.0287496	0.720362	x
rs1384062	FILIP1L_CMSS1	rs793502	3	99588417	0.4999	0.000357	0.0251868	0.745548	x
rs1384062	FILIP1L_CMSS1	rs1718235	3	99583484	0.4996	0.000362	0.0246045	0.770153	x
rs1384062	FILIP1L_CMSS1	rs813218	3	99592596	0.5	0.000365	0.0242654	0.794418	x
rs1384062	FILIP1L_CMSS1	rs7619512	3	99729132	0.4984	0.000438	0.0178629	0.812281	x
rs1384062	FILIP1L_CMSS1	rs16841874	3	99720564	0.4988	0.000455	0.0167569	0.829038	x
rs1384062	FILIP1L_CMSS1	rs1708167	3	99459236	0.4615	0.000869	0.00567278	0.834711	x
rs1384062	FILIP1L_CMSS1	chr3:100088927:I	3	100088927	0.0836	0.000462	0.00559453	0.840305	x
rs1384062	FILIP1L_CMSS1	rs793476	3	99541747	0.4199	0.00107	0.00400537	0.844311	x
rs1384062	FILIP1L_CMSS1	rs497868	3	99450187	0.4599	0.00112	0.00371877	0.848029	x
rs1384062	FILIP1L_CMSS1	rs669676	3	99448852	0.4599	0.00114	0.003611	0.85164	x
rs1384062	FILIP1L_CMSS1	rs793475	3	99543764	0.4192	0.00117	0.00345366	0.855094	x
rs1384062	FILIP1L_CMSS1	rs68092024	3	99691522	0.418	0.00135	0.00272488	0.857819	x
rs1384062	FILIP1L_CMSS1	rs10935917	3	99441241	0.4597	0.0014	0.00256794	0.860387	x
rs1384062	FILIP1L_CMSS1	rs792834	3	99476121	0.207	0.00139	0.00237321	0.86276	x
rs1384062	FILIP1L_CMSS1	rs2638948	3	99501539	0.412	0.00149	0.00231432	0.865074	x
rs1384062	FILIP1L_CMSS1	rs652026	3	99442809	0.4596	0.00151	0.00226555	0.86734	x
rs1384062	FILIP1L_CMSS1	chr3:100088929:I	3	100088929	0.0777	0.000839	0.00224596	0.869586	x
rs1384062	FILIP1L_CMSS1	rs792835	3	99476295	0.4825	0.00152	0.00224111	0.871827	x
rs1384062	FILIP1L_CMSS1	rs498411	3	99436835	0.4598	0.00154	0.00219296	0.87402	x
rs1384062	FILIP1L_CMSS1	rs792836	3	99476384	0.483	0.00155	0.00216974	0.87619	x
rs1384062	FILIP1L_CMSS1	rs792837	3	99477182	0.4832	0.00156	0.00214676	0.878337	x
rs1384062	FILIP1L_CMSS1	rs792833	3	99475268	0.4829	0.00157	0.00212416	0.880461	x
rs1384062	FILIP1L_CMSS1	rs793437	3	99559854	0.4197	0.00157	0.00212321	0.882584	x
rs1384062	FILIP1L_CMSS1	rs4577503	3	99657922	0.4192	0.00157	0.00212319	0.884707	x
rs1384062	FILIP1L_CMSS1	rs792831	3	99473720	0.4829	0.00161	0.00203751	0.886745	x
rs1384062	FILIP1L_CMSS1	rs704571	3	99481946	0.4834	0.00166	0.00193696	0.888682	x
rs1384062	FILIP1L_CMSS1	rs793481	3	99488742	0.4833	0.0017	0.00186215	0.890544	x
rs1384062	FILIP1L_CMSS1	rs704577	3	99487375	0.4833	0.00171	0.00184418	0.892388	x
rs1384062	FILIP1L_CMSS1	rs793483	3	99489825	0.4833	0.00171	0.00184418	0.894232	x
rs1384062	FILIP1L_CMSS1	rs704574	3	99483773	0.4833	0.00172	0.00182648	0.896059	x
rs1384062	FILIP1L_CMSS1	rs793484	3	99491508	0.4833	0.00172	0.00182648	0.897885	x
rs1384062	FILIP1L_CMSS1	rs793485	3	99492383	0.4833	0.00172	0.00182648	0.899711	x
rs1384062	FILIP1L_CMSS1	rs766778	3	99751480	0.4219	0.00173	0.00180901	0.90152	x
rs1384062	FILIP1L_CMSS1	rs793443	3	99573547	0.4258	0.00175	0.00177507	0.903296	x
rs1384062	FILIP1L_CMSS1	rs792828	3	99461120	0.3642	0.00177	0.00173955	0.905035	x
rs1384062	FILIP1L_CMSS1	rs1610509	3	99474327	0.4829	0.00185	0.00161925	0.906654	x
rs1384062	FILIP1L_CMSS1	rs793486	3	99493165	0.4831	0.00185	0.00161925	0.908274	x
rs1384062	FILIP1L_CMSS1	rs704572	3	99482314	0.4833	0.00185	0.00161924	0.909893	x
rs1384062	FILIP1L_CMSS1	rs1287284	3	99516962	0.4109	0.00186	0.00160529	0.911498	x
rs1384062	FILIP1L_CMSS1	rs793446	3	99578114	0.4198	0.0019	0.00155001	0.913048	x
rs1384062	FILIP1L_CMSS1	rs1021102	3	99603780	0.3347	0.0019	0.00154553	0.914594	x
rs1384062	FILIP1L_CMSS1	rs902159	3	99747445	0.4212	0.00191	0.00153666	0.91613	x
rs1384062	FILIP1L_CMSS1	rs793464	3	99626028	0.4204	0.00192	0.0015235	0.917654	x
rs1384062	FILIP1L_CMSS1	chr3:99784528:D	3	99784528	0.4206	0.00193	0.00151052	0.919164	x
rs1384062	FILIP1L_CMSS1	rs1059905	3	99516879	0.3423	0.00193	0.00150756	0.920672	x
rs1384062	FILIP1L_CMSS1	rs923472	3	99758029	0.4206	0.00199	0.00143626	0.922108	x
rs1384062	FILIP1L_CMSS1	rs796976	3	99621002	0.4201	0.002	0.00142446	0.923533	x
rs1384062	FILIP1L_CMSS1	rs7613864	3	99602470	0.4202	0.002	0.00142446	0.924957	x
rs1384062	FILIP1L_CMSS1	rs6440967	3	99722396	0.4198	0.00202	0.00140133	0.926358	x
rs1384062	FILIP1L_CMSS1	rs4928153	3	99808445	0.4202	0.00202	0.00140132	0.92776	x
rs1384062	FILIP1L_CMSS1	rs11708817	3	99446830	0.3654	0.00202	0.00140098	0.929161	x
rs1384062	FILIP1L_CMSS1	rs4928237	3	99731330	0.42	0.00203	0.00138998	0.930551	x
rs1384062	FILIP1L_CMSS1	rs792829	3	99462647	0.3631	0.00203	0.0013896	0.93194	x
rs1384062	FILIP1L_CMSS1	rs793492	3	99499736	0.2075	0.00198	0.00136175	0.933302	x
rs1384062	FILIP1L_CMSS1	rs793456	3	99525631	0.4109	0.00206	0.00135696	0.934659	x
rs1384062	FILIP1L_CMSS1	rs7649349	3	99725629	0.4199	0.00206	0.00135683	0.936016	x
rs1384062	FILIP1L_CMSS1	rs793488	3	99495567	0.2061	0.002	0.0013382	0.937354	x
rs1384062	FILIP1L_CMSS1	rs4928235	3	99706870	0.4198	0.00209	0.00132494	0.938679	x
rs1384062	FILIP1L_CMSS1	rs651511	3	99442950	0.3623	0.0021	0.00131459	0.939994	x
rs1384062	FILIP1L_CMSS1	rs668668	3	99436424	0.3619	0.0021	0.00131457	0.941308	x
rs1384062	FILIP1L_CMSS1	rs4928151	3	99767553	0.4204	0.00211	0.00130433	0.942612	x
rs1384062	FILIP1L_CMSS1	rs4928150	3	99685991	0.4205	0.00212	0.00129422	0.943907	x
rs1384062	FILIP1L_CMSS1	rs6806323	3	99722564	0.4248	0.00212	0.00129414	0.945201	x
rs1384062	FILIP1L_CMSS1	rs35422475	3	99711545	0.4198	0.00214	0.0012744	0.946475	x
rs1384062	FILIP1L_CMSS1	rs277641	3	100085556	0.0896	0.00146	0.00126542	0.947741	x
rs1384062	FILIP1L_CMSS1	rs6802817	3	99779264	0.4203	0.00216	0.00125504	0.948996	x
rs1384062	FILIP1L_CMSS1	rs6808765	3	99735151	0.4237	0.00218	0.00123609	0.950232	x
rs1384062	FILIP1L_CMSS1	rs277632	3	100097616	0.0897	0.00149	0.00123206	0.951464
rs1384062	FILIP1L_CMSS1	rs1857290	3	99434166	0.3621	0.00221	0.00120929	0.952673
rs1384062	FILIP1L_CMSS1	rs1711554	3	99428998	0.4592	0.00222	0.00119889	0.953872
rs1384062	FILIP1L_CMSS1	rs1387647	3	99826942	0.4193	0.00227	0.00115667	0.955029
rs1384062	FILIP1L_CMSS1	rs1384062	3	99597928	0.42	0.00227	0.00115665	0.956185
rs1384062	FILIP1L_CMSS1	rs13059754	3	99678490	0.4216	0.00228	0.00114828	0.957334
rs1384062	FILIP1L_CMSS1	rs277639	3	100087334	0.0896	0.00175	0.000987233	0.958321
rs1384062	FILIP1L_CMSS1	rs704578	3	99542967	0.349	0.00258	0.000939348	0.95926
rs1384062	FILIP1L_CMSS1	chr3:99463681:I	3	99463681	0.3483	0.00279	0.000827067	0.960087
rs1384062	FILIP1L_CMSS1	rs12488245	3	99835254	0.419	0.00282	0.000810298	0.960898
rs1384062	FILIP1L_CMSS1	chr3:99539885:I	3	99539885	0.3743	0.00304	0.000718467	0.961616
rs1384062	FILIP1L_CMSS1	rs793468	3	99538346	0.3385	0.00307	0.000708312	0.962324
rs1384062	FILIP1L_CMSS1	chr3:99858447:D	3	99858447	0.4845	0.00308	0.000699683	0.963024
rs1384062	FILIP1L_CMSS1	rs793467	3	99539664	0.3386	0.00312	0.000690003	0.963714
rs1384062	FILIP1L_CMSS1	rs61148087	3	99539891	0.3618	0.00316	0.0006751	0.964389
rs1384062	FILIP1L_CMSS1	rs793471	3	99546335	0.3389	0.00321	0.000658924	0.965048
rs1384062	FILIP1L_CMSS1	rs1718244	3	99512608	0.3307	0.00332	0.000624175	0.965672
rs1384062	FILIP1L_CMSS1	rs704573	3	99483271	0.3392	0.00336	0.000611943	0.966284
rs1384062	FILIP1L_CMSS1	rs793494	3	99508768	0.3312	0.00337	0.000609259	0.966893
rs1384062	FILIP1L_CMSS1	rs793490	3	99497148	0.3391	0.00339	0.000603204	0.967497
rs1384062	FILIP1L_CMSS1	rs793489	3	99497108	0.3382	0.00342	0.000594696	0.968091
rs1384062	FILIP1L_CMSS1	rs793491	3	99497713	0.3389	0.00342	0.000594672	0.968686
rs1384062	FILIP1L_CMSS1	chr3:99429965:D	3	99429965	0.3663	0.00353	0.000563765	0.96925
rs1384062	FILIP1L_CMSS1	chr3:99539889:D	3	99539889	0.3777	0.00365	0.000533426	0.969783
rs1384062	FILIP1L_CMSS1	chr3:99851070:D	3	99851070	0.4889	0.00368	0.00052277	0.970306
rs1384062	FILIP1L_CMSS1	rs796977	3	99549723	0.3388	0.00371	0.000521338	0.970827
rs1384062	FILIP1L_CMSS1	rs793474	3	99544380	0.3436	0.00393	0.000474794	0.971302
rs1384062	FILIP1L_CMSS1	rs793495	3	99507934	0.33	0.00395	0.000471529	0.971774
rs1384062	FILIP1L_CMSS1	rs704570	3	99477142	0.3384	0.00422	0.000423491	0.972197
rs1384062	FILIP1L_CMSS1	rs1718245	3	99512665	0.3304	0.00426	0.000417479	0.972615
rs1384062	FILIP1L_CMSS1	chr3:99536206:D	3	99536206	0.3558	0.00436	0.000400909	0.973016
rs1384062	FILIP1L_CMSS1	rs792839	3	99470347	0.343	0.00453	0.00037755	0.973393
rs1384062	FILIP1L_CMSS1	rs812657	3	99566329	0.3391	0.00454	0.000376408	0.973769
rs1384062	FILIP1L_CMSS1	rs793463	3	99620252	0.3463	0.0046	0.000368168	0.974138
rs1384062	FILIP1L_CMSS1	chr3:99501781:I	3	99501781	0.3313	0.00476	0.000349195	0.974487
rs1384062	FILIP1L_CMSS1	rs704579	3	99542973	0.3492	0.00485	0.000337932	0.974825
rs1384062	FILIP1L_CMSS1	rs704581	3	99556160	0.3439	0.00489	0.000333763	0.975159
rs1384062	FILIP1L_CMSS1	chr3:99551577:I	3	99551577	0.3578	0.0049	0.000331955	0.975491
rs1384062	FILIP1L_CMSS1	rs793445	3	99576644	0.3392	0.00513	0.000309246	0.9758
rs1384062	FILIP1L_CMSS1	rs793459	3	99520591	0.3303	0.00517	0.000305862	0.976106
rs1384062	FILIP1L_CMSS1	rs809415	3	99582242	0.3392	0.0052	0.000302586	0.976408
rs1384062	FILIP1L_CMSS1	rs9872871	3	99658702	0.3395	0.0053	0.000293455	0.976702
rs1384062	FILIP1L_CMSS1	rs4244711	3	99657205	0.3395	0.00532	0.000291685	0.976993
rs1384062	FILIP1L_CMSS1	rs13317017	3	99665521	0.3392	0.00536	0.000288214	0.977282
rs1384062	FILIP1L_CMSS1	rs62283523	3	99551325	0.3668	0.00535	0.000287697	0.977569
rs1384062	FILIP1L_CMSS1	rs6809988	3	99656615	0.3404	0.00541	0.000283889	0.977853
rs1384062	FILIP1L_CMSS1	chr3:99644423:D	3	99644423	0.3481	0.00552	0.000274477	0.978128
rs1384062	FILIP1L_CMSS1	rs793501	3	99591638	0.3393	0.00555	0.00027254	0.9784
rs1384062	FILIP1L_CMSS1	rs4479633	3	99654510	0.3392	0.00556	0.000271759	0.978672
rs1384062	FILIP1L_CMSS1	chr3:99601874:D	3	99601874	0.3393	0.00556	0.000271754	0.978944
rs1384062	FILIP1L_CMSS1	rs793465	3	99627750	0.3392	0.00557	0.000270977	0.979215
rs1384062	FILIP1L_CMSS1	MERGED_DEL_2_18955	3	99628782	0.3392	0.00557	0.000270977	0.979486
rs1384062	FILIP1L_CMSS1	rs1016914	3	99640121	0.3392	0.00557	0.000270977	0.979757
rs1384062	FILIP1L_CMSS1	rs6440938	3	99652092	0.3392	0.00557	0.000270977	0.980028
rs1384062	FILIP1L_CMSS1	rs704583	3	99643693	0.3392	0.00558	0.000270198	0.980298
rs1384062	FILIP1L_CMSS1	rs793447	3	99598278	0.3393	0.00558	0.000270193	0.980568
rs1384062	FILIP1L_CMSS1	rs2452320	3	99645216	0.3392	0.00559	0.000269423	0.980837
rs1384062	FILIP1L_CMSS1	rs7636447	3	99612677	0.3393	0.0056	0.000268647	0.981106
rs1384062	FILIP1L_CMSS1	rs793460	3	99615733	0.3393	0.0056	0.000268647	0.981375
rs1384062	FILIP1L_CMSS1	rs793461	3	99615758	0.3393	0.0056	0.000268647	0.981643
rs1384062	FILIP1L_CMSS1	rs793458	3	99520169	0.3302	0.00562	0.000267573	0.981911
rs1384062	FILIP1L_CMSS1	rs1688774	3	99521108	0.3302	0.00563	0.000266812	0.982178
rs1384062	FILIP1L_CMSS1	rs793466	3	99609837	0.3394	0.00563	0.00026635	0.982444
rs1384062	FILIP1L_CMSS1	rs793462	3	99616461	0.339	0.00565	0.000264859	0.982709
rs1384062	FILIP1L_CMSS1	rs1087198	3	99524381	0.3302	0.00567	0.000263804	0.982973
rs1384062	FILIP1L_CMSS1	rs12629505	3	99904783	0.3851	0.00564	0.000263416	0.983236
rs1384062	FILIP1L_CMSS1	rs796978	3	99564321	0.3441	0.00588	0.000248197	0.983484
rs1384062	FILIP1L_CMSS1	chr3:99440274:D	3	99440274	0.4553	0.00588	0.000244128	0.983728
rs1384062	FILIP1L_CMSS1	rs57703319	3	100073725	0.0452	0.00275	0.000238026	0.983966
rs1384062	FILIP1L_CMSS1	rs4928232	3	99694217	0.339	0.00604	0.000237991	0.984204
rs1384062	FILIP1L_CMSS1	rs793449	3	99532619	0.3308	0.00607	0.000236515	0.984441
rs1384062	FILIP1L_CMSS1	chr3:100073906:D	3	100073906	0.0453	0.00278	0.000235941	0.984677
rs1384062	FILIP1L_CMSS1	rs6765027	3	99687730	0.339	0.00613	0.000232421	0.984909
rs1384062	FILIP1L_CMSS1	rs793448	3	99532949	0.3308	0.00618	0.00022982	0.985139
rs1384062	FILIP1L_CMSS1	rs17174947	3	99598884	0.3373	0.00618	0.000229502	0.985369
rs1384062	FILIP1L_CMSS1	rs9817005	3	99682692	0.3389	0.00627	0.000224176	0.985593
rs1384062	FILIP1L_CMSS1	rs7629046	3	99446290	0.476	0.00623	0.000222039	0.985815
rs1384062	FILIP1L_CMSS1	rs6803204	3	99680874	0.3389	0.00638	0.000218024	0.986033
rs1384062	FILIP1L_CMSS1	rs1214377	3	100076516	0.0859	0.00531	0.000212673	0.986246
rs1384062	FILIP1L_CMSS1	rs506186	3	99442753	0.2167	0.00662	0.00020915	0.986455
rs1384062	FILIP1L_CMSS1	rs4244713	3	99679584	0.3388	0.00658	0.000207529	0.986662
rs1384062	FILIP1L_CMSS1	chr3:99535444:D	3	99535444	0.114	0.00619	0.000201946	0.986864
rs1384062	FILIP1L_CMSS1	rs793442	3	99581062	0.3442	0.00676	0.000198517	0.987063
rs1384062	FILIP1L_CMSS1	rs792832	3	99474862	0.439	0.00676	0.000195138	0.987258
rs1384062	FILIP1L_CMSS1	chr3:99457586:D	3	99457586	0.4292	0.00679	0.000193977	0.987452
rs1384062	FILIP1L_CMSS1	rs793453	3	99529095	0.3353	0.00691	0.000192084	0.987644
rs1384062	FILIP1L_CMSS1	rs793452	3	99529523	0.3353	0.00692	0.000191642	0.987836
rs1384062	FILIP1L_CMSS1	rs2452321	3	99638836	0.3442	0.0071	0.000183544	0.988019
rs1384062	FILIP1L_CMSS1	rs7629426	3	99652577	0.3442	0.0071	0.000183544	0.988203
rs1384062	FILIP1L_CMSS1	rs793503	3	99588070	0.3442	0.00711	0.000183132	0.988386
rs1384062	FILIP1L_CMSS1	rs11711935	3	99808804	0.3983	0.00708	0.000182219	0.988568
rs1384062	FILIP1L_CMSS1	rs704576	3	99487154	0.4386	0.00706	0.000181946	0.98875
rs1384062	FILIP1L_CMSS1	rs793479	3	99488232	0.4386	0.00706	0.000181946	0.988932
rs1384062	FILIP1L_CMSS1	rs7638900	3	99670773	0.3443	0.00718	0.000180284	0.989112
rs1384062	FILIP1L_CMSS1	rs792840	3	99471251	0.439	0.00718	0.000177061	0.989289
rs1384062	FILIP1L_CMSS1	rs694429	3	99459669	0.217	0.00738	0.000176889	0.989466
rs1384062	FILIP1L_CMSS1	rs3772687	3	100083645	0.0456	0.00367	0.000175083	0.989641
rs1384062	FILIP1L_CMSS1	rs792841	3	99471308	0.4389	0.00729	0.000172778	0.989814
rs1384062	FILIP1L_CMSS1	rs72941452	3	100080557	0.0455	0.00371	0.000172491	0.989987
rs1384062	FILIP1L_CMSS1	rs793455	3	99526135	0.3352	0.00746	0.000170006	0.990157
rs12543318	DCAF4L2	rs12543318	8	88868340	0.3388	8.82e-07	0.946187	0.946187	x
rs12543318	DCAF4L2	rs11784027	8	88887382	0.3635	5.1e-06	0.0490852	0.995272	x
rs987525	LINC00976	rs72728755	8	129990382	0.2084	2.87e-36	0.809593	0.809593	x
rs987525	LINC00976	rs55658222	8	129976136	0.2096	9.44e-36	0.115791	0.925384	x
rs987525	LINC00976	rs17242358	8	129964873	0.2093	1.41e-35	0.0574262	0.98281	x
rs987525	LINC00976	rs7017665	8	129958384	0.2079	2.73e-35	0.0170755	0.999886
rs3758249	FOXE1	rs4582663	9	100629827	0.3969	2.27e-05	0.484786	0.484786	x
rs3758249	FOXE1	rs1867277	9	100615914	0.4067	0.000105	0.036183	0.520969	x
rs3758249	FOXE1	rs55960649	9	100598695	0.4285	0.000109	0.0342141	0.555183	x
rs3758249	FOXE1	chr9:100641771:D	9	100641771	0.3754	0.000131	0.0245534	0.579736	x
rs3758249	FOXE1	rs3021526	9	100617021	0.3893	0.00017	0.0159385	0.595675	x
rs3758249	FOXE1	rs4460498	9	100620412	0.3912	0.000199	0.0122381	0.607913	x
rs3758249	FOXE1	rs12347191	9	100619719	0.3912	0.0002	0.0121354	0.620049	x
rs3758249	FOXE1	chr9:100619090:D	9	100619090	0.3911	0.000204	0.0117376	0.631786	x
rs3758249	FOXE1	rs7851660	9	100610759	0.3963	0.000207	0.0114744	0.643261	x
rs3758249	FOXE1	rs907577	9	100615117	0.3924	0.000222	0.0101876	0.653448	x
rs3758249	FOXE1	rs1867280	9	100616066	0.3942	0.000263	0.0076692	0.661117	x
rs3758249	FOXE1	rs13302470	9	100615553	0.3912	0.000264	0.00761316	0.66873	x
rs3758249	FOXE1	rs10818133	9	100610348	0.3905	0.000278	0.00697957	0.67571	x
rs3758249	FOXE1	rs12348691	9	100608682	0.3917	0.00028	0.00689882	0.682609	x
rs3758249	FOXE1	rs13288000	9	100608980	0.3917	0.00028	0.00689882	0.689508	x
rs3758249	FOXE1	rs7873389	9	100609230	0.3917	0.00028	0.00689882	0.696407	x
rs3758249	FOXE1	rs10818214	9	100648780	0.3943	0.000292	0.00643523	0.702842	x
rs3758249	FOXE1	rs3758248	9	100614601	0.3913	0.000293	0.00639259	0.709234	x
rs3758249	FOXE1	rs1443435	9	100617583	0.3913	0.000294	0.00635619	0.715591	x
rs3758249	FOXE1	rs894673	9	100612270	0.3913	0.000295	0.00632012	0.721911	x
rs3758249	FOXE1	rs10046805	9	100613956	0.3913	0.000295	0.00632012	0.728231	x
rs3758249	FOXE1	rs3758249	9	100614140	0.3913	0.000295	0.00632012	0.734551	x
rs3758249	FOXE1	rs7851552	9	100610652	0.3913	0.000296	0.00628437	0.740835	x
rs3758249	FOXE1	rs12348304	9	100611233	0.3913	0.000296	0.00628437	0.74712	x
rs3758249	FOXE1	rs13286291	9	100640605	0.3945	0.000308	0.00588508	0.753005	x
rs3758249	FOXE1	rs3758251	9	100613700	0.3914	0.000337	0.00505708	0.758062	x
rs3758249	FOXE1	rs12342417	9	100639065	0.3643	0.000346	0.00479452	0.762856	x
rs3758249	FOXE1	rs4743139	9	100638420	0.3634	0.000349	0.00472424	0.767581	x
rs3758249	FOXE1	rs7044121	9	100642065	0.3626	0.000349	0.00472271	0.772303	x
rs3758249	FOXE1	rs35324451	9	100660136	0.4042	0.000354	0.00467255	0.776976	x
rs3758249	FOXE1	rs10123699	9	100637859	0.364	0.000353	0.00463637	0.781612	x
rs3758249	FOXE1	rs13287360	9	100637681	0.3632	0.000355	0.00459141	0.786204	x
rs3758249	FOXE1	rs2401639	9	100607837	0.3919	0.000363	0.00446619	0.79067	x
rs3758249	FOXE1	rs1955145	9	100634751	0.3624	0.000361	0.0044634	0.795133	x
rs3758249	FOXE1	rs2120264	9	100645728	0.3654	0.000362	0.00444808	0.799581	x
rs3758249	FOXE1	rs6478437	9	100607497	0.3919	0.000367	0.00438504	0.803966	x
rs3758249	FOXE1	rs7043885	9	100596439	0.3917	0.000367	0.0043848	0.808351	x
rs3758249	FOXE1	rs1443434	9	100617479	0.3923	0.000377	0.00419265	0.812544	x
rs3758249	FOXE1	chr9:100610859:I	9	100610859	0.4244	0.00038	0.00416592	0.81671	x
rs3758249	FOXE1	rs4743134	9	100598568	0.3917	0.000381	0.00411862	0.820828	x
rs3758249	FOXE1	rs4743135	9	100599493	0.3918	0.000385	0.00404741	0.824876	x
rs3758249	FOXE1	rs7049054	9	100599969	0.3918	0.000386	0.00402989	0.828906	x
rs3758249	FOXE1	rs7018683	9	100600241	0.3918	0.000388	0.00399521	0.832901	x
rs3758249	FOXE1	rs7847126	9	100600635	0.3918	0.00039	0.00396101	0.836862	x
rs3758249	FOXE1	rs7860598	9	100600702	0.3918	0.000391	0.00394408	0.840806	x
rs3758249	FOXE1	rs10818124	9	100603008	0.3918	0.000396	0.00386117	0.844667	x
rs3758249	FOXE1	rs12341377	9	100610382	0.3938	0.0004	0.00379877	0.848466	x
rs3758249	FOXE1	rs7040492	9	100604213	0.3919	0.000401	0.00378111	0.852247	x
rs3758249	FOXE1	rs925487	9	100636398	0.3642	0.000415	0.0035403	0.855787	x
rs3758249	FOXE1	rs10984103	9	100639275	0.3646	0.000426	0.00338979	0.859177	x
rs3758249	FOXE1	chr9:100634150:D	9	100634150	0.366	0.000444	0.00316552	0.862343	x
rs3758249	FOXE1	rs993501	9	100623377	0.3627	0.00046	0.00298095	0.865324	x
rs3758249	FOXE1	rs12343182	9	100624259	0.3635	0.000461	0.00297102	0.868295	x
rs3758249	FOXE1	rs6478445	9	100624299	0.3627	0.000461	0.0029702	0.871265	x
rs3758249	FOXE1	rs10119760	9	100624602	0.3627	0.000464	0.00293831	0.874203	x
rs3758249	FOXE1	rs6478469	9	100658938	0.3627	0.000465	0.0029278	0.877131	x
rs3758249	FOXE1	rs10113884	9	100624622	0.3626	0.000465	0.0029277	0.880059	x
rs3758249	FOXE1	rs1955143	9	100634579	0.3631	0.000469	0.00288676	0.882945	x
rs3758249	FOXE1	rs7037175	9	100631662	0.3632	0.00047	0.00287664	0.885822	x
rs3758249	FOXE1	rs10759981	9	100635780	0.3631	0.00047	0.00287654	0.888698	x
rs3758249	FOXE1	rs7847010	9	100630439	0.3624	0.00047	0.00287585	0.891574	x
rs3758249	FOXE1	rs10818175	9	100633386	0.3632	0.000471	0.00286648	0.894441	x
rs3758249	FOXE1	rs1955144	9	100634589	0.3632	0.000471	0.00286648	0.897307	x
rs3758249	FOXE1	rs1443436	9	100631298	0.3632	0.000472	0.00285638	0.900164	x
rs3758249	FOXE1	rs4255258	9	100647545	0.3649	0.000476	0.00281815	0.902982	x
rs3758249	FOXE1	rs7868534	9	100632606	0.363	0.000476	0.00281636	0.905798	x
rs3758249	FOXE1	rs10119853	9	100624981	0.3624	0.000479	0.00278651	0.908585	x
rs3758249	FOXE1	rs12550872	9	100653128	0.3644	0.000485	0.00273122	0.911316	x
rs3758249	FOXE1	rs7860144	9	100626884	0.363	0.000488	0.00270209	0.914018	x
rs3758249	FOXE1	rs13299924	9	100627562	0.363	0.000488	0.00270209	0.91672	x
rs3758249	FOXE1	rs10117642	9	100624770	0.3627	0.0005	0.00259483	0.919315	x
rs3758249	FOXE1	rs1867278	9	100615949	0.4121	0.000523	0.00243579	0.921751	x
rs3758249	FOXE1	rs10120412	9	100628238	0.362	0.000557	0.00216811	0.923919	x
rs3758249	FOXE1	rs2417575	9	100628642	0.362	0.000557	0.00216811	0.926087	x
rs3758249	FOXE1	rs2417576	9	100628707	0.362	0.000557	0.00216811	0.928255	x
rs3758249	FOXE1	rs10759975	9	100625193	0.3667	0.000581	0.00202417	0.930279	x
rs3758249	FOXE1	rs907581	9	100622189	0.3592	0.000591	0.00196327	0.932242	x
rs3758249	FOXE1	chr9:100658782:D	9	100658782	0.3662	0.000626	0.00178804	0.934031	x
rs3758249	FOXE1	chr9:100667871:I	9	100667871	0.3653	0.000649	0.00168369	0.935714	x
rs3758249	FOXE1	rs10984230	9	100660284	0.365	0.00065	0.00167927	0.937393	x
rs3758249	FOXE1	rs7034648	9	100654093	0.364	0.000651	0.00167454	0.939068	x
rs3758249	FOXE1	rs12006522	9	100652711	0.3651	0.000655	0.00165809	0.940726	x
rs3758249	FOXE1	rs12004762	9	100652755	0.3651	0.000655	0.00165809	0.942384	x
rs3758249	FOXE1	rs7034249	9	100653821	0.3651	0.000655	0.00165809	0.944042	x
rs3758249	FOXE1	rs10115216	9	100657119	0.3651	0.000655	0.00165809	0.9457	x
rs3758249	FOXE1	rs7036589	9	100657720	0.3651	0.000655	0.00165809	0.947358	x
rs3758249	FOXE1	rs10512255	9	100652582	0.3651	0.000656	0.0016539	0.949012	x
rs3758249	FOXE1	rs9299258	9	100666543	0.3654	0.00066	0.00163743	0.95065	x
rs3758249	FOXE1	rs7022148	9	100660824	0.3642	0.00066	0.00163692	0.952287
rs3758249	FOXE1	rs7031386	9	100665669	0.3653	0.000661	0.00163328	0.95392
rs3758249	FOXE1	rs7048255	9	100665698	0.3653	0.000661	0.00163328	0.955553
rs3758249	FOXE1	rs3824495	9	100663700	0.3653	0.000662	0.00162919	0.957182
rs3758249	FOXE1	rs3808893	9	100663745	0.3653	0.000662	0.00162919	0.958812
rs3758249	FOXE1	rs10984253	9	100664474	0.3653	0.000662	0.00162919	0.960441
rs3758249	FOXE1	rs7027221	9	100662379	0.3653	0.000663	0.00162511	0.962066
rs3758249	FOXE1	rs7038998	9	100662396	0.3653	0.000663	0.00162511	0.963691
rs3758249	FOXE1	rs10739526	9	100662671	0.3653	0.000663	0.00162511	0.965316
rs3758249	FOXE1	rs7037324	9	100658318	0.3651	0.000663	0.00162503	0.966941
rs3758249	FOXE1	chr9:100631799:D	9	100631799	0.3696	0.000666	0.00161473	0.968556
rs3758249	FOXE1	rs7032086	9	100656402	0.3654	0.000677	0.00156978	0.970126
rs3758249	FOXE1	rs1561961	9	100667599	0.3653	0.000677	0.00156974	0.971695
rs3758249	FOXE1	rs9775370	9	100661367	0.3661	0.000707	0.00146112	0.973157
rs3758249	FOXE1	rs7044799	9	100665393	0.3675	0.000725	0.00140193	0.974559
rs3758249	FOXE1	rs10818213	9	100648631	0.3633	0.000728	0.00139097	0.97595
rs3758249	FOXE1	rs7034336	9	100661100	0.3674	0.000757	0.00130504	0.977255
rs3758249	FOXE1	rs7866436	9	100650096	0.3649	0.000789	0.00121784	0.978472
rs3758249	FOXE1	rs7032114	9	100656459	0.3708	0.000831	0.00111899	0.979591
rs3758249	FOXE1	rs6478471	9	100664382	0.3681	0.000839	0.00110078	0.980692
rs3758249	FOXE1	rs1561957	9	100670272	0.3661	0.000877	0.00102256	0.981715
rs3758249	FOXE1	rs1867279	9	100616041	0.2766	0.000932	0.000893472	0.982608
rs3758249	FOXE1	rs10122541	9	100628268	0.3648	0.00096	0.000880335	0.983489
rs3758249	FOXE1	rs10759960	9	100608745	0.2924	0.0011	0.000688503	0.984177
rs3758249	FOXE1	rs10984235	9	100660896	0.3689	0.00113	0.000672986	0.98485
rs3758249	FOXE1	rs28703314	9	100660145	0.3621	0.00114	0.000662612	0.985513
rs3758249	FOXE1	rs74433582	9	100587139	0.0602	0.000464	0.000584258	0.986097
rs3758249	FOXE1	rs907580	9	100622597	0.2633	0.00124	0.000557606	0.986654
rs3758249	FOXE1	rs907579	9	100622723	0.2633	0.00124	0.000557606	0.987212
rs3758249	FOXE1	rs907578	9	100622883	0.2633	0.00124	0.000557606	0.98777
rs3758249	FOXE1	rs4743142	9	100644939	0.3815	0.00127	0.000555806	0.988326
rs3758249	FOXE1	rs907582	9	100621926	0.2634	0.0013	0.000516713	0.988842
rs3758249	FOXE1	rs7033765	9	100591705	0.4458	0.00139	0.000480149	0.989322
rs3758249	FOXE1	rs4297160	9	100585506	0.4467	0.00141	0.000468927	0.989791
rs3758249	FOXE1	rs79332431	9	100591463	0.4458	0.00141	0.000468921	0.99026
rs4752028	KIAA1598	rs7092957	10	118801025	0.1619	7.48e-09	0.0877117	0.0877117	x
rs4752028	KIAA1598	rs744937	10	118865472	0.1682	9.74e-09	0.0643714	0.152083	x
rs4752028	KIAA1598	rs11197892	10	118844187	0.1624	9.16e-09	0.063886	0.215969	x
rs4752028	KIAA1598	rs61873047	10	118876201	0.1647	9.64e-09	0.0614321	0.277401	x
rs4752028	KIAA1598	rs11197887	10	118836682	0.1625	1.02e-08	0.0538201	0.331221	x
rs4752028	KIAA1598	rs11197870	10	118793891	0.1641	1.12e-08	0.0476888	0.37891	x
rs4752028	KIAA1598	rs10886042	10	118863209	0.165	1.16e-08	0.0458113	0.424721	x
rs4752028	KIAA1598	rs7076770	10	118802716	0.1636	1.18e-08	0.0434351	0.468156	x
rs4752028	KIAA1598	rs1904302	10	118868941	0.1658	1.22e-08	0.0428424	0.510999	x
rs4752028	KIAA1598	rs57787663	10	118869886	0.1659	1.23e-08	0.0423568	0.553356	x
rs4752028	KIAA1598	rs10510026	10	118862420	0.1642	1.21e-08	0.0421738	0.595529	x
rs4752028	KIAA1598	rs11197899	10	118861724	0.1644	1.22e-08	0.0417699	0.637299	x
rs4752028	KIAA1598	rs7069235	10	118786985	0.1648	1.33e-08	0.0366016	0.673901	x
rs4752028	KIAA1598	rs10886040	10	118846294	0.1638	1.33e-08	0.0359426	0.709843	x
rs4752028	KIAA1598	rs10886036	10	118819269	0.1637	1.41e-08	0.0326515	0.742495	x
rs4752028	KIAA1598	rs7078160	10	118827560	0.1631	1.44e-08	0.0312177	0.773713	x
rs4752028	KIAA1598	rs11197875	10	118806751	0.1678	1.53e-08	0.030773	0.804486	x
rs4752028	KIAA1598	rs9787575	10	118813877	0.1595	1.4e-08	0.0305335	0.835019	x
rs4752028	KIAA1598	rs61873019	10	118811416	0.164	1.48e-08	0.030362	0.865381	x
rs4752028	KIAA1598	chr10:118890006:D	10	118890006	0.1647	1.56e-08	0.028243	0.893624	x
rs4752028	KIAA1598	rs1898349	10	118817067	0.1638	1.63e-08	0.025891	0.919515	x
rs4752028	KIAA1598	rs4752028	10	118834991	0.1631	1.83e-08	0.0212159	0.940731	x
rs4752028	KIAA1598	rs10886037	10	118831210	0.1632	2.3e-08	0.0147064	0.955437	x
rs4752028	KIAA1598	chr10:118806893:I	10	118806893	0.1775	3.34e-08	0.0101076	0.965545
rs4752028	KIAA1598	chr10:118836076:D	10	118836076	0.1615	3.11e-08	0.00878283	0.974328
rs4752028	KIAA1598	rs12219688	10	118867945	0.1737	3.94e-08	0.00730717	0.981635
rs4752028	KIAA1598	rs10787751	10	118826441	0.1641	3.65e-08	0.00709931	0.988734
rs4752028	KIAA1598	rs58593329	10	118863072	0.1565	4.75e-08	0.00407299	0.992807
rs8001641	LINC01080_SPRY2	rs7999259	13	80697561	0.2891	4.4e-11	0.319481	0.319481	x
rs8001641	LINC01080_SPRY2	rs17804768	13	80700889	0.2808	4.29e-11	0.31253	0.632011	x
rs8001641	LINC01080_SPRY2	rs9531020	13	80697449	0.2827	6.54e-11	0.153758	0.785769	x
rs8001641	LINC01080_SPRY2	rs9545330	13	80699166	0.2841	7.64e-11	0.118996	0.904766	x
rs8001641	LINC01080_SPRY2	rs1854110	13	80701485	0.4894	2.24e-10	0.0352928	0.940059	x
rs8001641	LINC01080_SPRY2	rs11842594	13	80701076	0.4922	2.87e-10	0.02285	0.962909	x
rs8001641	LINC01080_SPRY2	rs1215462	13	80696010	0.4072	4.67e-10	0.00885733	0.971766
rs8001641	LINC01080_SPRY2	rs17215941	13	80698988	0.4877	5.79e-10	0.00665928	0.978425
rs8001641	LINC01080_SPRY2	rs11617692	13	80697435	0.4839	6.46e-10	0.00548922	0.983914
rs8001641	LINC01080_SPRY2	rs1215465	13	80691352	0.4059	6.67e-10	0.00473639	0.988651
rs8001641	LINC01080_SPRY2	rs9601323	13	80700397	0.4887	7.53e-10	0.00420074	0.992852
rs4901118	RP11-255G12.2	rs60454187	14	51856566	0.3937	6.16e-07	0.579689	0.579689	x
rs4901118	RP11-255G12.2	rs4901118	14	51856109	0.3991	7.51e-07	0.41459	0.994279	x
rs1258763	GREM1_FMN1	rs2600520	15	33054519	0.3287	9.32e-08	0.339784	0.339784	x
rs1258763	GREM1_FMN1	rs2600519	15	33054523	0.3306	1e-07	0.302791	0.642575	x
rs1258763	GREM1_FMN1	rs1258763	15	33050423	0.3373	2.82e-07	0.0519864	0.694561	x
rs1258763	GREM1_FMN1	rs1258757	15	33051684	0.3362	3.07e-07	0.0448117	0.739373	x
rs1258763	GREM1_FMN1	rs1258756	15	33051810	0.3362	3.09e-07	0.0443153	0.783689	x
rs1258763	GREM1_FMN1	rs1258762	15	33050657	0.3363	3.11e-07	0.0438385	0.827527	x
rs1258763	GREM1_FMN1	rs1258758	15	33051606	0.3324	3.77e-07	0.0312086	0.858736	x
rs1258763	GREM1_FMN1	rs34362234	15	33053599	0.3566	5.19e-07	0.0190305	0.877766	x
rs1258763	GREM1_FMN1	rs11854905	15	33048409	0.2965	4.87e-07	0.0181203	0.895886	x
rs1258763	GREM1_FMN1	rs2600527	15	33053500	0.3574	5.61e-07	0.016674	0.91256	x
rs1258763	GREM1_FMN1	rs2697936	15	33053402	0.3575	5.68e-07	0.0163255	0.928886	x
rs1258763	GREM1_FMN1	rs9635315	15	33044871	0.2956	5.23e-07	0.0160017	0.944888	x
rs1258763	GREM1_FMN1	rs11857585	15	33043284	0.2967	5.87e-07	0.0132	0.958087	x
rs1258763	GREM1_FMN1	rs7166046	15	33043835	0.2967	5.93e-07	0.0129738	0.971061
rs1258763	GREM1_FMN1	rs2123066	15	33046012	0.3226	9.93e-07	0.00581184	0.976873
rs1258763	GREM1_FMN1	rs1919362	15	33043657	0.3217	1.26e-06	0.00386329	0.980736
rs1258763	GREM1_FMN1	rs2600525	15	33053603	0.3528	1.31e-06	0.00385785	0.984594
rs1258763	GREM1_FMN1	rs2600526	15	33053594	0.3524	1.38e-06	0.00352617	0.98812
rs1258763	GREM1_FMN1	rs2600524	15	33053641	0.3524	1.46e-06	0.00320172	0.991322
rs1873147	TPM1	rs4774467	15	63311425	0.2348	2.64e-08	0.127806	0.127806	x
rs1873147	TPM1	rs4775599	15	63311495	0.2348	2.64e-08	0.127806	0.255612	x
rs1873147	TPM1	rs12443285	15	63313596	0.2383	3.59e-08	0.0784003	0.334012	x
rs1873147	TPM1	rs2130165	15	63314519	0.2355	3.62e-08	0.0756531	0.409666	x
rs1873147	TPM1	rs4775600	15	63311940	0.2354	3.7e-08	0.0728708	0.482536	x
rs1873147	TPM1	rs4775601	15	63311980	0.2355	3.95e-08	0.0653491	0.547885	x
rs1873147	TPM1	rs12443295	15	63313666	0.2353	3.99e-08	0.0641534	0.612039	x
rs1873147	TPM1	rs4774470	15	63312119	0.2356	4.07e-08	0.0621965	0.674235	x
rs1873147	TPM1	chr15:63312385:D	15	63312385	0.2356	4.09e-08	0.061687	0.735922	x
rs1873147	TPM1	rs1873149	15	63312428	0.2356	4.09e-08	0.061687	0.797609	x
rs1873147	TPM1	rs4774469	15	63311927	0.2353	4.1e-08	0.0612917	0.858901	x
rs1873147	TPM1	rs7179658	15	63312695	0.2374	4.31e-08	0.0572796	0.916181	x
rs1873147	TPM1	rs1873147	15	63312632	0.236	4.61e-08	0.0506188	0.966799	x
rs1873147	TPM1	rs12440411	15	63313581	0.2492	7.47e-08	0.0246722	0.991471
rs57490152	CSK	rs57490152	15	75086644	0.0726	0.000498	0.0494217	0.0494217	x
rs57490152	CSK	rs8041889	15	74827224	0.1111	0.00166	0.0158151	0.0652368	x
rs57490152	CSK	chr15:74825393:I	15	74825393	0.1075	0.00178	0.0139354	0.0791722	x
rs57490152	CSK	chr15:74832336:D	15	74832336	0.098	0.00204	0.0106334	0.0898056	x
rs57490152	CSK	chr15:74881396:D	15	74881396	0.0943	0.00206	0.010137	0.0999426	x
rs57490152	CSK	rs12442097	15	74847133	0.1071	0.00236	0.00931046	0.109253	x
rs57490152	CSK	rs12439178	15	74721969	0.1014	0.00238	0.00882094	0.118074	x
rs57490152	CSK	rs4887153	15	74777042	0.1081	0.00277	0.00747106	0.125545	x
rs57490152	CSK	rs12441582	15	74688587	0.1639	0.00324	0.00729677	0.132842	x
rs57490152	CSK	rs6495118	15	74912012	0.1074	0.00283	0.00721553	0.140057	x
rs57490152	CSK	rs3985310	15	74735167	0.108	0.00284	0.00720725	0.147265	x
rs57490152	CSK	rs11072488	15	74786358	0.1072	0.00297	0.00673128	0.153996	x
rs57490152	CSK	rs7175229	15	74694598	0.1627	0.00344	0.00665001	0.160646	x
rs57490152	CSK	chr15:74736441:I	15	74736441	0.0833	0.00268	0.00631869	0.166965	x
rs57490152	CSK	rs8028430	15	74845745	0.1066	0.00319	0.00606323	0.173028	x
rs57490152	CSK	rs11072494	15	74889163	0.1066	0.00319	0.00606323	0.179091	x
rs57490152	CSK	rs4243086	15	74697084	0.1627	0.00366	0.00605612	0.185147	x
rs57490152	CSK	rs11857328	15	74802891	0.11	0.0033	0.00589828	0.191045	x
rs57490152	CSK	rs11072496	15	74920532	0.1286	0.00351	0.00588556	0.196931	x
rs57490152	CSK	rs56369998	15	74802232	0.1132	0.0034	0.00575351	0.202685	x
rs57490152	CSK	rs9635320	15	74885091	0.1062	0.00332	0.00571758	0.208402	x
rs57490152	CSK	rs58473469	15	74885063	0.1041	0.00332	0.00564206	0.214044	x
rs57490152	CSK	rs12440645	15	74745261	0.1069	0.00337	0.00562262	0.219667	x
rs57490152	CSK	rs11854226	15	74791270	0.1093	0.00341	0.00560841	0.225275	x
rs57490152	CSK	rs79600239	15	74774328	0.107	0.00338	0.0056026	0.230878	x
rs57490152	CSK	rs16969247	15	74778882	0.107	0.00338	0.0056026	0.23648	x
rs57490152	CSK	rs8023865	15	74853604	0.1069	0.0034	0.00555291	0.242033	x
rs57490152	CSK	rs74025818	15	74910628	0.129	0.00366	0.00554592	0.247579	x
rs57490152	CSK	rs4887166	15	74897598	0.1067	0.00341	0.00552333	0.253103	x
rs57490152	CSK	rs4886599	15	74776783	0.1064	0.00343	0.00546813	0.258571	x
rs57490152	CSK	rs57271230	15	74785359	0.1064	0.00343	0.00546813	0.264039	x
rs57490152	CSK	chr15:74755424:D	15	74755424	0.1053	0.00342	0.00545358	0.269492	x
rs57490152	CSK	rs12592906	15	74774152	0.1064	0.00344	0.0054458	0.274938	x
rs57490152	CSK	rs12595017	15	74777459	0.1064	0.00344	0.0054458	0.280384	x
rs57490152	CSK	rs11855521	15	74780379	0.1064	0.00344	0.0054458	0.28583	x
rs57490152	CSK	rs55662551	15	74781086	0.1064	0.00344	0.0054458	0.291276	x
rs57490152	CSK	rs7177140	15	74785892	0.1064	0.00344	0.0054458	0.296721	x
rs57490152	CSK	rs79923136	15	74784560	0.1063	0.00345	0.00542033	0.302142	x
rs57490152	CSK	chr15:74889136:D	15	74889136	0.1368	0.0038	0.00538714	0.307529	x
rs57490152	CSK	rs12439505	15	74786362	0.1064	0.00347	0.00537972	0.312909	x
rs57490152	CSK	rs6495116	15	74885948	0.1066	0.00349	0.00534286	0.318251	x
rs57490152	CSK	rs4886598	15	74776782	0.1271	0.00374	0.0053369	0.323588	x
rs57490152	CSK	rs7166701	15	74749015	0.1062	0.00349	0.00532999	0.328918	x
rs57490152	CSK	rs56367313	15	74769406	0.1063	0.0035	0.00531181	0.33423	x
rs57490152	CSK	rs8029099	15	74766770	0.1066	0.00352	0.00527894	0.339509	x
rs57490152	CSK	rs6495101	15	74742752	0.1063	0.00352	0.00526945	0.344779	x
rs57490152	CSK	rs1821848	15	74833784	0.1022	0.00347	0.00523851	0.350017	x
rs57490152	CSK	rs4887149	15	74736449	0.1053	0.00357	0.00513491	0.355152	x
rs57490152	CSK	rs4887152	15	74756354	0.1066	0.00361	0.00509488	0.360247	x
rs57490152	CSK	rs11629749	15	74919593	0.1291	0.00389	0.00507716	0.365324	x
rs57490152	CSK	rs117379081	15	74772447	0.1192	0.00379	0.00507077	0.370395	x
rs57490152	CSK	rs35752918	15	74786581	0.1064	0.00362	0.00506911	0.375464	x
rs57490152	CSK	rs77655065	15	74755040	0.106	0.00366	0.00497964	0.380443	x
rs57490152	CSK	rs4278699	15	74792398	0.1092	0.00371	0.00497585	0.385419	x
rs57490152	CSK	rs2415242	15	74839106	0.1064	0.00367	0.00497237	0.390392	x
rs57490152	CSK	rs7176095	15	74886411	0.1063	0.00367	0.00496944	0.395361	x
rs57490152	CSK	rs8038730	15	74793344	0.1092	0.00372	0.00495698	0.400318	x
rs57490152	CSK	rs12442013	15	74846760	0.1064	0.00368	0.00495341	0.405272	x
rs57490152	CSK	rs74903425	15	74755039	0.1061	0.00368	0.00494464	0.410216	x
rs57490152	CSK	rs12909573	15	74810555	0.1091	0.00373	0.00493552	0.415152	x
rs57490152	CSK	rs4887154	15	74787167	0.1062	0.00369	0.00492875	0.42008	x
rs57490152	CSK	rs12591603	15	74802457	0.1093	0.00375	0.00490379	0.424984	x
rs57490152	CSK	rs11854461	15	74739741	0.1062	0.00371	0.0048915	0.429876	x
rs57490152	CSK	rs8027066	15	74828023	0.1063	0.00373	0.00485757	0.434733	x
rs57490152	CSK	rs8037436	15	74798508	0.1093	0.00378	0.00484895	0.439582	x
rs57490152	CSK	rs6495108	15	74794527	0.1093	0.0038	0.00481298	0.444395	x
rs57490152	CSK	rs4324083	15	74771480	0.1055	0.00375	0.00479853	0.449194	x
rs57490152	CSK	rs7178219	15	74794893	0.1093	0.00381	0.00479516	0.453989	x
rs57490152	CSK	rs11072492	15	74824123	0.106	0.00376	0.00479482	0.458784	x
rs57490152	CSK	rs8043082	15	74857237	0.1062	0.00377	0.00478259	0.463566	x
rs57490152	CSK	rs8033841	15	74763881	0.1067	0.00378	0.0047787	0.468345	x
rs57490152	CSK	rs6495106	15	74779347	0.1286	0.00407	0.00474591	0.473091	x
rs57490152	CSK	rs10459648	15	74865440	0.1066	0.00381	0.00472322	0.477814	x
rs57490152	CSK	rs4887160	15	74866139	0.1066	0.00382	0.00470587	0.48252	x
rs57490152	CSK	rs11856543	15	74758529	0.1062	0.00382	0.00469499	0.487215	x
rs57490152	CSK	rs6495109	15	74797061	0.1093	0.00388	0.00467356	0.491889	x
rs57490152	CSK	rs4887159	15	74865882	0.1066	0.00384	0.00467149	0.49656	x
rs57490152	CSK	rs16969612	15	74806437	0.1093	0.0039	0.00463979	0.5012	x
rs57490152	CSK	rs6495115	15	74870463	0.1063	0.00387	0.00461278	0.505813	x
rs57490152	CSK	rs6495103	15	74762848	0.1061	0.00387	0.00460745	0.51042	x
rs57490152	CSK	rs7173006	15	74810133	0.1092	0.00392	0.00460396	0.515024	x
rs57490152	CSK	rs8028163	15	74822701	0.1062	0.00388	0.00459346	0.519618	x
rs57490152	CSK	rs8029116	15	74823094	0.1062	0.00388	0.00459346	0.524211	x
rs57490152	CSK	rs12439113	15	74856147	0.1061	0.00388	0.0045908	0.528802	x
rs57490152	CSK	rs76493022	15	74806734	0.1092	0.00393	0.00458745	0.533389	x
rs57490152	CSK	rs1821847	15	74809214	0.1092	0.00393	0.00458745	0.537977	x
rs57490152	CSK	rs8026923	15	74858062	0.1062	0.00389	0.0045769	0.542554	x
rs57490152	CSK	rs8041807	15	74826931	0.1061	0.00389	0.00457426	0.547128	x
rs57490152	CSK	rs7177407	15	74843785	0.1061	0.00389	0.00457426	0.551702	x
rs57490152	CSK	rs11072490	15	74807510	0.1092	0.00394	0.00457105	0.556273	x
rs57490152	CSK	rs8042832	15	74808325	0.1092	0.00394	0.00457105	0.560844	x
rs57490152	CSK	rs8041030	15	74818067	0.1062	0.00392	0.00452786	0.565372	x
rs57490152	CSK	chr15:74819448:D	15	74819448	0.1062	0.00392	0.00452786	0.5699	x
rs57490152	CSK	rs7497342	15	74948063	0.1286	0.00421	0.00451854	0.574418	x
rs57490152	CSK	rs4887155	15	74804460	0.1092	0.00399	0.0044905	0.578909	x
rs57490152	CSK	rs7167655	15	74808925	0.1092	0.00399	0.0044905	0.583399	x
rs57490152	CSK	rs2415241	15	74858762	0.1046	0.00392	0.00448567	0.587885	x
rs57490152	CSK	rs76408068	15	74821081	0.1061	0.00395	0.00447714	0.592362	x
rs57490152	CSK	rs4886601	15	74883851	0.1059	0.00396	0.00445618	0.596818	x
rs57490152	CSK	rs7166656	15	74808997	0.1092	0.00404	0.00441236	0.601231	x
rs57490152	CSK	chr15:74812559:I	15	74812559	0.1323	0.00434	0.00437499	0.605606	x
rs57490152	CSK	rs12441932	15	74909999	0.1064	0.00403	0.00436047	0.609966	x
rs57490152	CSK	rs7171838	15	74864119	0.1063	0.00403	0.00435801	0.614324	x
rs57490152	CSK	rs12440654	15	74745349	0.1075	0.00406	0.00434182	0.618666	x
rs57490152	CSK	rs6495102	15	74762678	0.1282	0.00433	0.0043322	0.622998	x
rs57490152	CSK	rs8029215	15	74853488	0.1063	0.00406	0.00431293	0.627311	x
rs57490152	CSK	chr15:75039612:D	15	75039612	0.0497	0.0022	0.0043086	0.63162	x
rs57490152	CSK	rs6495105	15	74772853	0.1077	0.00412	0.0042579	0.635878	x
rs57490152	CSK	rs4468560	15	74752353	0.1063	0.0041	0.00425407	0.640132	x
rs57490152	CSK	rs7169985	15	74745778	0.1062	0.0041	0.00425168	0.644383	x
rs57490152	CSK	rs8037211	15	74747402	0.1062	0.0041	0.00425168	0.648635	x
rs57490152	CSK	rs12594447	15	74828733	0.1058	0.0041	0.00424208	0.652877	x
rs57490152	CSK	rs11852291	15	74749965	0.1062	0.00411	0.00423719	0.657114	x
rs57490152	CSK	rs4544202	15	74760995	0.1066	0.00412	0.00423224	0.661347	x
rs57490152	CSK	rs8043032	15	74836316	0.1053	0.0041	0.00422999	0.665577	x
rs57490152	CSK	rs8026181	15	74818926	0.106	0.00414	0.00418953	0.669766	x
rs57490152	CSK	chr15:75047702:D	15	75047702	0.0356	0.00134	0.00417253	0.673939	x
rs57490152	CSK	rs10851871	15	74788917	0.1285	0.00445	0.00416804	0.678107	x
rs57490152	CSK	chr15:74759276:D	15	74759276	0.1058	0.00416	0.00415667	0.682263	x
rs57490152	CSK	rs4887162	15	74872500	0.1062	0.00419	0.00412429	0.686388	x
rs57490152	CSK	rs4887163	15	74872746	0.1062	0.00419	0.00412429	0.690512	x
rs57490152	CSK	chr15:74838449:I	15	74838449	0.1062	0.0042	0.00411054	0.694623	x
rs57490152	CSK	rs8037714	15	74826318	0.1059	0.00423	0.00406299	0.698686	x
rs57490152	CSK	rs2289187	15	74744399	0.1057	0.00424	0.00404506	0.702731	x
rs57490152	CSK	rs7163775	15	74745101	0.1057	0.00424	0.00404506	0.706776	x
rs57490152	CSK	rs7176491	15	74807216	0.1313	0.00461	0.00399483	0.71077	x
rs57490152	CSK	rs2061221	15	74954786	0.1093	0.00434	0.00399096	0.714761	x
rs57490152	CSK	rs7161903	15	74940270	0.129	0.00467	0.00389275	0.718654	x
rs57490152	CSK	rs6495117	15	74899500	0.1066	0.00438	0.00388441	0.722539	x
rs57490152	CSK	rs11072493	15	74829222	0.1285	0.00472	0.0038271	0.726366	x
rs57490152	CSK	rs7178568	15	74851416	0.1285	0.00472	0.0038271	0.730193	x
rs57490152	CSK	rs8023479	15	74853678	0.1285	0.00472	0.0038271	0.73402	x
rs57490152	CSK	rs12437519	15	74854450	0.1285	0.00472	0.0038271	0.737847	x
rs57490152	CSK	rs2289188	15	74742468	0.1062	0.00442	0.00382699	0.741674	x
rs57490152	CSK	chr15:74826952:D	15	74826952	0.1055	0.00451	0.00370648	0.74538	x
rs57490152	CSK	rs183551129	15	75074382	0.0279	0.000901	0.00369835	0.749079	x
rs57490152	CSK	rs8040745	15	74818132	0.1281	0.00486	0.00366395	0.752743	x
rs57490152	CSK	rs11629946	15	74871891	0.1287	0.00487	0.00365992	0.756403	x
rs57490152	CSK	rs4887151	15	74737467	0.1059	0.0046	0.00361336	0.760016	x
rs57490152	CSK	rs4887150	15	74737024	0.1058	0.00464	0.003568	0.763584	x
rs57490152	CSK	rs12592512	15	74759423	0.128	0.00499	0.00352563	0.76711	x
rs57490152	CSK	rs12592493	15	74759340	0.1075	0.00471	0.0035252	0.770635	x
rs57490152	CSK	rs4887147	15	74736204	0.1057	0.00472	0.00348196	0.774117	x
rs57490152	CSK	chr15:74812557:I	15	74812557	0.129	0.00508	0.00344615	0.777563	x
rs57490152	CSK	chr15:74763143:D	15	74763143	0.1017	0.0047	0.00342533	0.780988	x
rs57490152	CSK	rs1078011	15	74734862	0.1056	0.00485	0.00335061	0.784339	x
rs57490152	CSK	rs4261483	15	74813334	0.1097	0.00493	0.00334242	0.787681	x
rs57490152	CSK	rs4372642	15	74752436	0.1288	0.0052	0.00332973	0.791011	x
rs57490152	CSK	rs4077703	15	74762162	0.1075	0.00491	0.00332574	0.794337	x
rs57490152	CSK	chr15:74870036:I	15	74870036	0.0992	0.00484	0.00324041	0.797577	x
rs57490152	CSK	chr15:74870037:I	15	74870037	0.1042	0.0052	0.00301851	0.800596	x
rs57490152	CSK	rs2068982	15	74915888	0.107	0.00538	0.00291954	0.803515	x
rs57490152	CSK	rs2415245	15	74970432	0.1276	0.00571	0.00289893	0.806414	x
rs57490152	CSK	rs11072497	15	74951357	0.1279	0.00574	0.00287958	0.809294	x
rs57490152	CSK	rs11072498	15	74954187	0.1278	0.00593	0.00274682	0.812041	x
rs57490152	CSK	rs2198843	15	75001230	0.1274	0.00598	0.00271079	0.814751	x
rs57490152	CSK	rs1866113	15	74729603	0.1056	0.00569	0.0026821	0.817433	x
rs57490152	CSK	rs8039977	15	74729849	0.1056	0.00571	0.00266904	0.820103	x
rs57490152	CSK	rs6495121	15	75003508	0.1273	0.00607	0.00265241	0.822755	x
rs57490152	CSK	rs76160708	15	74929242	0.1062	0.00575	0.00265082	0.825406	x
rs57490152	CSK	chr15:74982743:I	15	74982743	0.1308	0.00613	0.00263941	0.828045	x
rs57490152	CSK	chr15:74982744:I	15	74982744	0.1308	0.00615	0.00262702	0.830672	x
rs57490152	CSK	rs28689146	15	75005575	0.2327	0.00654	0.0026103	0.833282	x
rs57490152	CSK	rs1456432	15	75003051	0.1271	0.00625	0.00254186	0.835824	x
rs57490152	CSK	rs12594766	15	74759376	0.1104	0.00622	0.00241966	0.838244	x
rs57490152	CSK	rs11072495	15	74891131	0.1066	0.00642	0.00227811	0.840522	x
rs57490152	CSK	rs77992575	15	75064250	0.037	0.00261	0.00226307	0.842785	x
rs57490152	CSK	rs78796673	15	74812527	0.1117	0.00655	0.00226214	0.845047	x
rs57490152	CSK	chr15:75000329:I	15	75000329	0.1289	0.0068	0.00226209	0.847309	x
rs57490152	CSK	rs8025915	15	74870529	0.0997	0.00639	0.00221815	0.849528	x
rs57490152	CSK	rs2061220	15	74954776	0.1343	0.0071	0.00215154	0.851679	x
rs57490152	CSK	chr15:74870528:D	15	74870528	0.0961	0.00649	0.0021294	0.853808	x
rs57490152	CSK	chr15:74870518:I	15	74870518	0.089	0.00638	0.00208448	0.855893	x
rs57490152	CSK	rs79600165	15	74940991	0.1059	0.00684	0.00207988	0.857973	x
rs57490152	CSK	rs59946128	15	74785347	0.1036	0.00684	0.00205878	0.860032	x
rs57490152	CSK	rs186380211	15	74795825	0.0798	0.00628	0.00198122	0.862013	x
rs57490152	CSK	chr15:74870044:D	15	74870044	0.1365	0.00768	0.0019286	0.863941	x
rs57490152	CSK	rs79534854	15	74786598	0.0961	0.00709	0.00188832	0.86583	x
rs57490152	CSK	rs9672559	15	74991336	0.1049	0.00752	0.00181651	0.867646	x
rs57490152	CSK	rs28362902	15	74712178	0.1209	0.00794	0.00177635	0.869423	x
rs57490152	CSK	rs2012008	15	74734168	0.1232	0.00799	0.00177103	0.871194	x
rs57490152	CSK	rs61164848	15	75037612	0.0463	0.00466	0.0016769	0.872871	x
rs57490152	CSK	rs8036636	15	74826265	0.1049	0.00849	0.00153663	0.874407	x
rs57490152	CSK	rs79874445	15	74930897	0.0949	0.00823	0.00153353	0.875941	x
rs57490152	CSK	rs8039046	15	75096352	0.0285	0.00278	0.00138247	0.877323	x
rs57490152	CSK	rs4887148	15	74736397	0.0968	0.00899	0.00137362	0.878697	x
rs57490152	CSK	rs1531163	15	75113083	0.0289	0.00288	0.00137038	0.880067	x
rs57490152	CSK	chr15:74870520:I	15	74870520	0.09	0.00889	0.00134726	0.881414	x
rs57490152	CSK	rs79452457	15	75030323	0.0436	0.00565	0.00126338	0.882678	x
rs57490152	CSK	rs61192812	15	74888495	0.1027	0.00975	0.00126042	0.883938	x
rs57490152	CSK	rs4886620	15	75105878	0.0285	0.00314	0.00123793	0.885176	x
rs57490152	CSK	rs28431073	15	75107637	0.0283	0.00313	0.00122728	0.886403	x
rs57490152	CSK	rs111700282	15	75098385	0.0282	0.00312	0.00122371	0.887627	x
rs57490152	CSK	rs112814624	15	75099275	0.0281	0.00311	0.00122012	0.888847	x
rs57490152	CSK	rs75725543	15	75097737	0.028	0.00311	0.00121299	0.89006	x
rs57490152	CSK	rs56931723	15	75031075	0.036	0.00467	0.00120526	0.891266	x
rs57490152	CSK	rs11858525	15	74832344	0.1071	0.0103	0.00118665	0.892452	x
rs57490152	CSK	rs11631198	15	75061318	0.0382	0.00526	0.00115618	0.893608	x
rs57490152	CSK	rs145895480	15	75102836	0.028	0.00334	0.00113773	0.894746	x
rs57490152	CSK	rs11072500	15	75028490	0.1382	0.0114	0.00109346	0.89584	x
rs57490152	CSK	rs2899827	15	75101127	0.0278	0.00347	0.00108691	0.896926	x
rs57490152	CSK	rs78315681	15	75098912	0.0277	0.00351	0.00106968	0.897996	x
rs57490152	CSK	rs12593808	15	75046677	0.0368	0.00546	0.0010607	0.899057	x
rs57490152	CSK	rs56656171	15	74691800	0.1847	0.0118	0.00106059	0.900117	x
rs57490152	CSK	rs3826041	15	75018890	0.141	0.0117	0.00105631	0.901174	x
rs57490152	CSK	rs74025840	15	75060659	0.0391	0.00594	0.00105064	0.902224	x
rs57490152	CSK	rs2229730	15	75093389	0.0268	0.00342	0.00103812	0.903262	x
rs57490152	CSK	rs3743486	15	75113958	0.0278	0.00366	0.00103637	0.904299	x
rs57490152	CSK	rs74025838	15	75053010	0.0369	0.00568	0.00102284	0.905322	x
rs57490152	CSK	rs8025976	15	74870038	0.0764	0.0103	0.0010185	0.90634	x
rs57490152	CSK	rs12443172	15	75119671	0.0278	0.00377	0.00100934	0.90735	x
rs57490152	CSK	rs12594158	15	75109953	0.0277	0.00376	0.00100606	0.908356	x
rs57490152	CSK	rs142999647	15	75106552	0.0276	0.00375	0.00100276	0.909358	x
rs57490152	CSK	rs28397782	15	75109157	0.0276	0.00384	0.00098184	0.91034	x
rs57490152	CSK	rs11637770	15	75062167	0.0391	0.0065	0.000957418	0.911298	x
rs57490152	CSK	rs12593233	15	75063564	0.0391	0.00653	0.000952887	0.912251	x
rs57490152	CSK	rs12439525	15	75087405	0.0337	0.00546	0.000944842	0.913195	x
rs57490152	CSK	rs58806801	15	75059546	0.0389	0.00662	0.000933863	0.914129	x
rs57490152	CSK	rs1531162	15	75111984	0.0272	0.00397	0.000932015	0.915061	x
rs57490152	CSK	rs12593213	15	75063202	0.039	0.00666	0.000930918	0.915992	x
rs57490152	CSK	rs16972714	15	75088023	0.0264	0.00382	0.000920271	0.916912	x
rs57490152	CSK	rs12441444	15	75106840	0.0271	0.0041	0.000900825	0.917813	x
rs57490152	CSK	rs28577988	15	75109250	0.028	0.00436	0.000896236	0.918709	x
rs57490152	CSK	rs138110652	15	75110349	0.0272	0.00417	0.000892497	0.919602	x
rs57490152	CSK	rs76354137	15	75029998	0.0482	0.00868	0.000878923	0.920481	x
rs57490152	CSK	rs7495708	15	75019843	0.1376	0.0134	0.000866797	0.921348	x
rs57490152	CSK	chr15:75097427:I	15	75097427	0.0269	0.00428	0.000857767	0.922205	x
rs57490152	CSK	rs78045616	15	75097880	0.0269	0.00429	0.000856015	0.923061	x
rs57490152	CSK	rs3743487	15	75122856	0.0338	0.00609	0.0008532	0.923915	x
rs57490152	CSK	rs28583379	15	75065918	0.0256	0.00398	0.000846657	0.924761	x
rs57490152	CSK	rs11072501	15	75051008	0.0366	0.00691	0.000831554	0.925593	x
rs57490152	CSK	rs74025834	15	75051702	0.0368	0.00706	0.000819149	0.926412	x
rs57490152	CSK	rs60082075	15	74790532	0.1045	0.0138	0.000789427	0.927201	x
rs57490152	CSK	rs17861162	15	75048753	0.0366	0.00731	0.000786036	0.927988	x
rs57490152	CSK	rs4886409	15	75087879	0.0329	0.00652	0.000771908	0.928759	x
rs57490152	CSK	rs58615418	15	74790542	0.0761	0.0128	0.000771286	0.929531	x
rs57490152	CSK	rs8037074	15	74841660	0.0861	0.0136	0.000754394	0.930285	x
rs57490152	CSK	rs74025836	15	75052032	0.0368	0.00796	0.000726401	0.931012	x
rs57490152	CSK	rs11636419	15	75047600	0.037	0.00852	0.000682755	0.931694	x
rs57490152	CSK	rs12439944	15	75075650	0.0256	0.00545	0.000647601	0.932342	x
rs57490152	CSK	rs11854025	15	74713353	0.1363	0.0167	0.000632956	0.932975	x
rs57490152	CSK	rs9796628	15	75104054	0.0283	0.00682	0.000610417	0.933585	x
rs57490152	CSK	rs4886605	15	75025988	0.1438	0.0175	0.00059377	0.934179	x
rs57490152	CSK	rs3803568	15	75108636	0.0281	0.00703	0.000588783	0.934768	x
rs57490152	CSK	rs8025068	15	74870045	0.1625	0.0192	0.00051921	0.935287	x
rs57490152	CSK	chr15:75231234:D	15	75231234	0.0996	0.0199	0.000477129	0.935764	x
rs57490152	CSK	rs2069520	15	75038486	0.0233	0.00681	0.000473237	0.936237	x
rs57490152	CSK	rs113106851	15	75127229	0.0328	0.0109	0.000472032	0.936709	x
rs57490152	CSK	rs76516943	15	75127539	0.0328	0.0111	0.000464003	0.937173	x
rs57490152	CSK	rs11857558	15	74713300	0.1381	0.0212	0.000451899	0.937625	x
rs57490152	CSK	rs79770935	15	74824090	0.0297	0.0103	0.000446984	0.938072	x
rs57490152	CSK	rs75124664	15	74780099	0.0297	0.0104	0.000443104	0.938515	x
rs57490152	CSK	rs3743484	15	75044400	0.0234	0.0075	0.000440308	0.938956	x
rs57490152	CSK	rs55711332	15	75045207	0.0233	0.00762	0.000432336	0.939388	x
rs57490152	CSK	rs79106784	15	74748524	0.0306	0.0115	0.000417637	0.939806	x
rs57490152	CSK	rs80016709	15	74749706	0.0306	0.0115	0.000417637	0.940223	x
rs57490152	CSK	rs145294350	15	74821670	0.0299	0.0112	0.000417452	0.940641	x
rs57490152	CSK	rs56298217	15	74914649	0.0344	0.0135	0.000403763	0.941045	x
rs57490152	CSK	rs12909047	15	74782356	0.4903	0.0207	0.000399785	0.941444	x
rs57490152	CSK	rs78751724	15	75055907	0.0245	0.00935	0.000389555	0.941834	x
rs57490152	CSK	chr15:74977757:I	15	74977757	0.0322	0.0134	0.000381825	0.942216	x
rs57490152	CSK	rs79149102	15	75055819	0.0248	0.0102	0.000367825	0.942584	x
rs57490152	CSK	rs12594462	15	74705808	0.0447	0.0186	0.000361798	0.942945	x
rs57490152	CSK	rs77114142	15	74693891	0.0445	0.0188	0.000356637	0.943302	x
rs57490152	CSK	rs80149327	15	74695585	0.0445	0.0189	0.000354648	0.943657	x
rs57490152	CSK	rs11852686	15	74715205	0.4985	0.0224	0.000353258	0.94401	x
rs57490152	CSK	rs112565543	15	74696072	0.0445	0.019	0.000352681	0.944363	x
rs57490152	CSK	rs78866980	15	74698707	0.0445	0.019	0.000352681	0.944715	x
rs57490152	CSK	rs111342540	15	74697384	0.0444	0.0191	0.000350199	0.945065	x
rs57490152	CSK	chr15:75047721:I	15	75047721	0.0241	0.0113	0.000327536	0.945393	x
rs57490152	CSK	rs8037641	15	74833523	0.088	0.0264	0.000322139	0.945715	x
rs57490152	CSK	rs2072649	15	74710485	0.0397	0.02	0.000308896	0.946024	x
rs57490152	CSK	rs79071840	15	75059383	0.0257	0.0133	0.000306819	0.946331	x
rs57490152	CSK	chr15:75054952:I	15	75054952	0.0244	0.0125	0.00030585	0.946637	x
rs57490152	CSK	rs3803461	15	74891884	0.0339	0.0181	0.000301586	0.946938	x
rs57490152	CSK	rs74714292	15	75060432	0.0254	0.0136	0.000297582	0.947236	x
rs57490152	CSK	rs7497749	15	74942759	0.0334	0.0184	0.000293369	0.947529	x
rs57490152	CSK	rs77763354	15	74929016	0.0333	0.0195	0.000277188	0.947806	x
rs57490152	CSK	chr15:75005575:I	15	75005575	0.249	0.0282	0.000276841	0.948083	x
rs57490152	CSK	rs8040674	15	74908132	0.0607	0.0285	0.000264893	0.948348	x
rs57490152	CSK	rs12593898	15	74851295	0.0478	0.026	0.000263859	0.948612	x
rs57490152	CSK	rs181064142	15	75078382	0.0232	0.0146	0.000256377	0.948868	x
rs57490152	CSK	chr15:74954775:D	15	74954775	0.1294	0.0319	0.000256273	0.949125	x
rs57490152	CSK	rs12593251	15	75063533	0.0261	0.0172	0.000251317	0.949376	x
rs57490152	CSK	rs12592892	15	74686398	0.0443	0.0262	0.000251217	0.949627	x
rs57490152	CSK	rs12592893	15	74686400	0.0443	0.0262	0.000251217	0.949878	x
rs57490152	CSK	rs11856835	15	74716174	0.4975	0.0283	0.000245493	0.950124	x
rs57490152	CSK	chr15:74817022:D	15	74817022	0.0272	0.0185	0.000245257	0.950369
rs57490152	CSK	rs12904368	15	74790578	0.3222	0.0298	0.000240557	0.95061
rs57490152	CSK	rs12438333	15	75068189	0.0325	0.0224	0.000239248	0.950849
rs57490152	CSK	rs2899826	15	74734500	0.0656	0.0325	0.000233029	0.951082
rs57490152	CSK	rs11853859	15	74890842	0.0349	0.0246	0.000230658	0.951313
rs57490152	CSK	rs741761	15	74703929	0.2473	0.0319	0.00023061	0.951543
rs57490152	CSK	rs4886627	15	75084288	0.0297	0.0222	0.000225213	0.951768
rs57490152	CSK	rs112594239	15	74867680	0.0423	0.0287	0.000223006	0.951991
rs57490152	CSK	rs80074612	15	74728762	0.0359	0.0262	0.000221357	0.952213
rs57490152	CSK	rs2305667	15	75144543	0.0335	0.0254	0.000217686	0.95243
rs57490152	CSK	rs17336243	15	75149330	0.0561	0.0331	0.000217223	0.952648
rs57490152	CSK	rs117774781	15	74772450	0.0583	0.0339	0.000214225	0.952862
rs57490152	CSK	rs56274514	15	74802595	0.0615	0.0347	0.000212035	0.953074
rs57490152	CSK	rs6495104	15	74768101	0.0582	0.0345	0.000209899	0.953284
rs57490152	CSK	rs12441794	15	74764149	0.058	0.0353	0.000204314	0.953488
rs57490152	CSK	rs12903353	15	74721270	0.4984	0.0319	0.000204012	0.953692
rs57490152	CSK	rs8029744	15	75029407	0.0601	0.036	0.000201952	0.953894
rs57490152	CSK	rs192860310	15	75006199	0.0766	0.0381	0.00019903	0.954093
rs57490152	CSK	rs8030076	15	75029399	0.0604	0.0369	0.000196622	0.95429
rs57490152	CSK	rs75268823	15	74898806	0.0428	0.0327	0.000196461	0.954486
rs57490152	CSK	chr15:74781460:I	15	74781460	0.0532	0.0357	0.000196084	0.954682
rs57490152	CSK	rs2415243	15	74746771	0.0581	0.037	0.000193865	0.954876
rs57490152	CSK	rs112941299	15	74900016	0.0468	0.0361	0.000184586	0.955061
rs57490152	CSK	rs80283630	15	74896549	0.0468	0.0363	0.000183521	0.955244
rs57490152	CSK	rs77780570	15	74896798	0.0468	0.0363	0.000183521	0.955428
rs57490152	CSK	rs12594316	15	74894061	0.0468	0.0364	0.000182994	0.955611
rs57490152	CSK	rs56363130	15	74808818	0.0616	0.0395	0.000182843	0.955794
rs57490152	CSK	rs78213153	15	74909856	0.0468	0.0367	0.000181428	0.955975
rs57490152	CSK	rs76577397	15	74886970	0.047	0.0371	0.000179685	0.956155
rs57490152	CSK	rs112678578	15	74901308	0.0469	0.0371	0.000179534	0.956334
rs57490152	CSK	rs77845395	15	74905606	0.0469	0.0374	0.000178027	0.956512
rs57490152	CSK	rs79302131	15	74910468	0.0468	0.0375	0.000177383	0.95669
rs57490152	CSK	rs61153292	15	74717644	0.0462	0.0375	0.000176483	0.956866
rs57490152	CSK	rs74218425	15	74826898	0.0578	0.0404	0.000175388	0.957042
rs57490152	CSK	rs76091141	15	74882816	0.0468	0.0381	0.000174465	0.957216
rs57490152	CSK	rs75975249	15	74806243	0.0427	0.0368	0.000174101	0.95739
rs57490152	CSK	rs60419116	15	74721089	0.0463	0.0382	0.000173267	0.957563
rs57490152	CSK	rs7176416	15	74694490	0.2467	0.0387	0.000173235	0.957737
rs57490152	CSK	rs192483092	15	74889648	0.0427	0.0374	0.000171279	0.957908
rs57490152	CSK	rs1030888	15	74843323	0.0582	0.0416	0.000170034	0.958078
rs57490152	CSK	rs117987520	15	74658198	0.0264	0.0279	0.000169793	0.958248
rs57490152	CSK	rs77968405	15	74918480	0.0468	0.0392	0.000169359	0.958417
rs57490152	CSK	rs77021813	15	75029228	0.0594	0.042	0.000169057	0.958586
rs57490152	CSK	rs80036751	15	74928719	0.0469	0.0395	0.00016815	0.958754
rs57490152	CSK	chr15:74931590:D	15	74931590	0.0469	0.0397	0.000167267	0.958922
rs57490152	CSK	rs11632725	15	75053442	0.0279	0.0298	0.000166934	0.959089
rs57490152	CSK	rs117011598	15	74674435	0.0272	0.0292	0.000166922	0.959255
rs57490152	CSK	rs11072491	15	74815105	0.0614	0.0428	0.00016673	0.959422
rs57490152	CSK	rs77038747	15	74911161	0.0468	0.0398	0.000166697	0.959589
rs57490152	CSK	rs8023786	15	74822496	0.0585	0.0424	0.000166653	0.959756
rs57490152	CSK	rs182288697	15	74659182	0.0264	0.0287	0.000165882	0.959921
rs57490152	CSK	rs28854237	15	74803620	0.0614	0.0431	0.000165411	0.960087
rs57490152	CSK	rs7497036	15	74873679	0.0576	0.0427	0.000164719	0.960252
rs57490152	CSK	rs6495098	15	74690748	0.2439	0.0404	0.000163078	0.960415
rs57490152	CSK	rs7165811	15	75150233	0.0338	0.0355	0.000160688	0.960575
rs57490152	CSK	rs79975126	15	74660672	0.0264	0.0299	0.000160382	0.960736
rs57490152	CSK	rs11072484	15	74730748	0.0571	0.0438	0.000159781	0.960895
rs57490152	CSK	rs4887146	15	74732066	0.0571	0.0439	0.000159377	0.961055
rs57490152	CSK	rs28362872	15	74721190	0.0552	0.0438	0.000158436	0.961213
rs57490152	CSK	rs6495112	15	74832798	0.0589	0.0446	0.000157715	0.961371
rs57490152	CSK	rs7175512	15	74832981	0.0589	0.0446	0.000157715	0.961529
rs57490152	CSK	rs111225867	15	74943655	0.0467	0.0429	0.000154073	0.961683
rs57490152	CSK	rs138806532	15	74662524	0.0265	0.0316	0.00015364	0.961836
rs57490152	CSK	rs74788606	15	74824990	0.0582	0.0459	0.000152333	0.961989
rs57490152	CSK	rs10459601	15	74865409	0.059	0.0469	0.000149137	0.962138
rs57490152	CSK	rs11857192	15	74822444	0.0583	0.0471	0.000148069	0.962286
rs57490152	CSK	rs8026319	15	74682051	0.2307	0.0437	0.000147518	0.962433
rs57490152	CSK	rs59665282	15	74864568	0.059	0.0475	0.000147032	0.962581
rs57490152	CSK	rs58723548	15	74847468	0.046	0.0449	0.000146244	0.962727
rs57490152	CSK	rs76526081	15	74864669	0.046	0.0451	0.000145577	0.962872
rs57490152	CSK	rs16953854	15	74844029	0.046	0.0453	0.000144916	0.963017
rs57490152	CSK	rs112095474	15	75225186	0.0531	0.0475	0.000143633	0.963161
rs57490152	CSK	rs4887156	15	74831185	0.0587	0.0486	0.000143182	0.963304
rs57490152	CSK	rs12439054	15	74831552	0.0586	0.0487	0.000142807	0.963447
rs57490152	CSK	rs74487788	15	74834007	0.046	0.0464	0.000141385	0.963588
rs57490152	CSK	rs4887158	15	74847814	0.0587	0.0492	0.000141238	0.96373
rs57490152	CSK	rs8028893	15	74845923	0.0587	0.0494	0.000140602	0.96387
rs57490152	CSK	rs79999255	15	74997944	0.0464	0.047	0.000139907	0.96401
rs57490152	CSK	rs79899053	15	74829601	0.046	0.0471	0.000139227	0.964149
rs57490152	CSK	rs56194026	15	74831534	0.0641	0.0507	0.000138501	0.964288
rs57490152	CSK	rs75672594	15	74967004	0.0463	0.0475	0.0001383	0.964426
rs57490152	CSK	rs3747478	15	74726453	0.047	0.0478	0.000138027	0.964564
rs57490152	CSK	rs8041068	15	74730206	0.0577	0.0503	0.000137371	0.964701
rs57490152	CSK	rs8040120	15	74729848	0.0577	0.0504	0.000137069	0.964839
rs57490152	CSK	rs28362867	15	74723313	0.0469	0.0481	0.000137051	0.964976
rs57490152	CSK	rs12594738	15	74722061	0.0468	0.0481	0.000136965	0.965113
rs57490152	CSK	rs112271828	15	74964901	0.0463	0.0481	0.000136526	0.965249
rs57490152	CSK	rs138653269	15	74670986	0.0269	0.0369	0.000136512	0.965386
rs57490152	CSK	rs1370485	15	74721286	0.0468	0.0483	0.000136379	0.965522
rs57490152	CSK	rs28362876	15	74719998	0.0468	0.0484	0.000136089	0.965658
rs57490152	CSK	rs12593390	15	74720076	0.0468	0.0484	0.000136089	0.965794
rs57490152	CSK	rs28362883	15	74719227	0.0467	0.0484	0.000136003	0.96593
rs57490152	CSK	rs75459702	15	74664721	0.0276	0.0378	0.000135827	0.966066
rs57490152	CSK	rs28362885	15	74718881	0.0467	0.0485	0.000135714	0.966202
rs57490152	CSK	chr15:74833889:D	15	74833889	0.0459	0.0486	0.000134733	0.966336
rs57490152	CSK	rs4887145	15	74718366	0.0553	0.0511	0.000133899	0.96647
rs57490152	CSK	rs6495100	15	74697236	0.2602	0.0462	0.000131539	0.966602
rs57490152	CSK	rs76738358	15	74846276	0.0583	0.0524	0.000131534	0.966733
rs57490152	CSK	rs111997670	15	74814227	0.0462	0.0511	0.00012823	0.966862
rs57490152	CSK	rs8029920	15	75399091	0.0547	0.0533	0.000127631	0.966989
rs57490152	CSK	rs3825943	15	74891467	0.0219	0.0343	0.000127187	0.967116
rs57490152	CSK	rs79811537	15	74871815	0.0583	0.0542	0.000126712	0.967243
rs57490152	CSK	rs2099593	15	74771488	0.058	0.0542	0.000126609	0.96737
rs57490152	CSK	rs8036616	15	74716761	0.0554	0.0539	0.000126389	0.967496
rs57490152	CSK	rs59825838	15	74911346	0.0488	0.0526	0.000126253	0.967622
rs57490152	CSK	rs9788672	15	74876353	0.0582	0.0551	0.000124396	0.967747
rs57490152	CSK	rs112723646	15	74881560	0.0479	0.0533	0.000123961	0.967871
rs57490152	CSK	rs117380115	15	74668150	0.0267	0.0413	0.000123961	0.967995
rs57490152	CSK	rs12910841	15	74725822	0.489	0.0443	0.000123469	0.968118
rs57490152	CSK	rs1799814	15	75012987	0.039	0.0512	0.000121391	0.96824
rs57490152	CSK	rs59390045	15	74735418	0.047	0.0542	0.000121267	0.968361
rs57490152	CSK	chr15:74735708:I	15	74735708	0.0469	0.0544	0.000120745	0.968482
rs57490152	CSK	rs111376130	15	74812269	0.0465	0.0544	0.000120486	0.968602
rs57490152	CSK	rs12591497	15	74809226	0.0465	0.0547	0.000119811	0.968722
rs57490152	CSK	rs75621120	15	74763527	0.0469	0.0551	0.000119173	0.968841
rs57490152	CSK	rs74814207	15	74925421	0.0481	0.0555	0.000119001	0.96896
rs57490152	CSK	rs75272152	15	74925422	0.0481	0.0555	0.000119001	0.969079
rs57490152	CSK	rs7171785	15	74793925	0.0702	0.0583	0.000118912	0.969198
rs57490152	CSK	rs77581520	15	74868536	0.0436	0.0544	0.000118444	0.969316
rs57490152	CSK	rs74394157	15	74933127	0.0481	0.0559	0.000118121	0.969435
rs57490152	CSK	rs79570204	15	74936004	0.0481	0.056	0.000117904	0.969552
rs57490152	CSK	rs58386058	15	74911357	0.0481	0.0562	0.00011747	0.96967
rs57490152	CSK	rs6495119	15	74934440	0.0592	0.0582	0.000117377	0.969787
rs57490152	CSK	rs77102700	15	74896941	0.0593	0.0583	0.000117179	0.969904
rs57490152	CSK	rs873192	15	75137004	0.0141	0.0241	0.000116365	0.970021
rs57490152	CSK	rs12594105	15	74876134	0.0479	0.0567	0.000116292	0.970137
rs57490152	CSK	rs7497906	15	74952207	0.057	0.0586	0.000115914	0.970253
rs57490152	CSK	rs72625791	15	74682873	0.1049	0.0588	0.000115902	0.970369
rs57490152	CSK	rs4073149	15	74898419	0.0593	0.059	0.000115643	0.970485
rs57490152	CSK	rs78580096	15	74782384	0.0468	0.0568	0.000115465	0.9706
rs57490152	CSK	rs112446455	15	74770604	0.0468	0.057	0.000115051	0.970715
rs57490152	CSK	rs59976160	15	74781575	0.0468	0.057	0.000115051	0.97083
rs57490152	CSK	rs112855571	15	74781885	0.0468	0.057	0.000115051	0.970945
rs57490152	CSK	rs74925675	15	74905756	0.0574	0.0596	0.000113899	0.971059
rs57490152	CSK	rs17861114	15	75024987	0.0386	0.0548	0.000113382	0.971172
rs57490152	CSK	rs76528006	15	74780484	0.0469	0.058	0.00011308	0.971286
rs57490152	CSK	chr15:74732989:I	15	74732989	0.0468	0.0581	0.000112827	0.971398
rs57490152	CSK	rs4128436	15	74935894	0.0773	0.0615	0.00011189	0.97151
rs57490152	CSK	rs7161990	15	74735664	0.0587	0.0615	0.000110345	0.971621
rs57490152	CSK	chr15:74732984:D	15	74732984	0.0468	0.0594	0.000110309	0.971731
rs57490152	CSK	chr15:74736000:I	15	74736000	0.025	0.0459	0.000110037	0.971841
rs57490152	CSK	chr15:74739868:I	15	74739868	0.0465	0.0597	0.000109592	0.971951
rs57490152	CSK	rs76785878	15	74944096	0.0479	0.0605	0.000108785	0.972059
rs57490152	CSK	rs139992459	15	74672040	0.0283	0.0503	0.00010849	0.972168
rs57490152	CSK	rs111313023	15	74787873	0.0466	0.0604	0.000108351	0.972276
rs57490152	CSK	rs112667721	15	74673229	0.0286	0.0507	0.000108286	0.972384
rs57490152	CSK	rs111904833	15	74673186	0.0285	0.0507	0.000108118	0.972493
rs57490152	CSK	rs11072499	15	74968873	0.0569	0.0625	0.000108034	0.972601
rs57490152	CSK	rs58747223	15	74999960	0.0472	0.061	0.000107551	0.972708
rs57490152	CSK	rs74343278	15	74994656	0.0472	0.0611	0.000107372	0.972816
rs57490152	CSK	rs111449512	15	74672797	0.0285	0.0514	0.000106891	0.972922
rs57490152	CSK	rs12594826	15	74752573	0.0467	0.0613	0.000106782	0.973029
rs57490152	CSK	rs11856031	15	74674879	0.0282	0.0513	0.000106566	0.973136
rs57490152	CSK	rs9744514	15	74672494	0.0284	0.0516	0.000106382	0.973242
rs57490152	CSK	rs8041121	15	74730292	0.0599	0.0638	0.000106188	0.973348
rs57490152	CSK	rs112652948	15	74672016	0.0283	0.0522	0.000105205	0.973454
rs57490152	CSK	rs113560201	15	74672014	0.0283	0.0523	0.000105039	0.973559
rs57490152	CSK	chr15:74801830:I	15	74801830	0.0483	0.0627	0.000105035	0.973664
rs57490152	CSK	rs57112634	15	74671460	0.0282	0.0528	0.000104056	0.973768
rs57490152	CSK	rs57666966	15	74671510	0.0282	0.0528	0.000104056	0.973872
rs57490152	CSK	rs61629106	15	74671569	0.0282	0.0528	0.000104056	0.973976
rs57490152	CSK	rs1866114	15	74733806	0.0586	0.065	0.000103831	0.97408
rs57490152	CSK	rs56956357	15	74671412	0.0282	0.053	0.000103732	0.974183
rs57490152	CSK	rs59201873	15	74671429	0.0282	0.053	0.000103732	0.974287
rs57490152	CSK	rs8042323	15	74730441	0.0585	0.0652	0.000103466	0.974391
rs57490152	CSK	rs750608	15	74734615	0.0588	0.0654	0.000103168	0.974494
rs57490152	CSK	rs59457315	15	74730080	0.047	0.0637	0.000102825	0.974597
rs57490152	CSK	chr15:74729452:D	15	74729452	0.047	0.0638	0.000102661	0.974699
rs57490152	CSK	rs60546922	15	74729538	0.047	0.0638	0.000102661	0.974802
rs57490152	CSK	rs59789565	15	74730600	0.047	0.0638	0.000102661	0.974905
rs57490152	CSK	rs182115666	15	75005984	0.0536	0.0651	0.000102648	0.975007
rs57490152	CSK	rs9744423	15	74672489	0.0285	0.0543	0.000102127	0.975109
rs57490152	CSK	rs76353516	15	74842729	0.0471	0.0642	0.000102052	0.975211
rs57490152	CSK	rs79566091	15	74670987	0.0281	0.054	0.00010199	0.975313
rs57490152	CSK	rs78324724	15	75228143	0.0548	0.0657	0.000101923	0.975415
rs57490152	CSK	rs75648107	15	74670909	0.0281	0.0541	0.000101835	0.975517
rs57490152	CSK	rs2304899	15	75336729	0.0474	0.0645	0.000101687	0.975619
rs57490152	CSK	rs4646903	15	75011641	0.0797	0.0666	0.000101682	0.97572
rs57490152	CSK	rs78008981	15	74946665	0.0476	0.0648	0.000101284	0.975822
rs57490152	CSK	rs1128628	15	74923335	0.0642	0.067	0.000101018	0.975923
rs57490152	CSK	chr15:74670212:I	15	74670212	0.028	0.0547	0.000100764	0.976024
rs57490152	CSK	rs76446350	15	74985534	0.0476	0.0652	0.000100651	0.976124
rs57490152	CSK	rs7167781	15	74669953	0.028	0.0549	0.000100462	0.976225
rs57490152	CSK	rs117305738	15	74675931	0.0217	0.047	0.000100425	0.976325
rs57490152	CSK	rs79048440	15	74966999	0.0475	0.0657	9.98337e-05	0.976425
rs57490152	CSK	rs4646421	15	75016192	0.0808	0.0676	9.98201e-05	0.976525
rs57490152	CSK	rs113748434	15	74984348	0.0476	0.0666	9.84959e-05	0.976623
rs57490152	CSK	rs75677561	15	75276450	0.0443	0.0669	9.67873e-05	0.97672
rs57490152	CSK	rs12594486	15	74828838	0.0471	0.0678	9.65565e-05	0.976817
rs57490152	CSK	rs61168092	15	74809960	0.0726	0.0704	9.55766e-05	0.976912
rs57490152	CSK	rs57386020	15	74729209	0.0471	0.0695	9.41672e-05	0.977006
rs57490152	CSK	rs3184088	15	74890354	0.0397	0.0672	9.41447e-05	0.9771
rs57490152	CSK	rs16969770	15	74823609	0.0476	0.0707	9.2697e-05	0.977193
rs57490152	CSK	rs56679513	15	74729149	0.0472	0.0713	9.17949e-05	0.977285
rs57490152	CSK	rs11857376	15	75052927	0.4884	0.0543	9.08166e-05	0.977376
rs57490152	CSK	rs60494023	15	74961963	0.0498	0.0732	8.99964e-05	0.977466
rs57490152	CSK	rs17861109	15	75020250	0.0787	0.0754	8.78491e-05	0.977554
rs57490152	CSK	chr15:74920655:D	15	74920655	0.0573	0.0764	8.70137e-05	0.977641
rs57490152	CSK	rs117327758	15	74794386	0.0176	0.0495	8.68696e-05	0.977727
rs57490152	CSK	rs111867540	15	74763634	0.0475	0.0755	8.67177e-05	0.977814
rs57490152	CSK	rs111843253	15	74816379	0.0476	0.0756	8.66243e-05	0.977901
rs57490152	CSK	rs17861120	15	75027179	0.065	0.0769	8.65972e-05	0.977987
rs57490152	CSK	rs10851872	15	74790183	0.0717	0.0771	8.61067e-05	0.978074
rs57490152	CSK	rs112697364	15	75028536	0.0563	0.0791	8.37788e-05	0.978157
rs57490152	CSK	rs7170734	15	74989406	0.0573	0.0793	8.36062e-05	0.978241
rs57490152	CSK	rs142435703	15	74804910	0.0674	0.0794	8.34872e-05	0.978324
rs57490152	CSK	rs2415240	15	74815915	0.0674	0.0794	8.34872e-05	0.978408
rs57490152	CSK	rs55759320	15	74728365	0.0639	0.0796	8.33532e-05	0.978491
rs57490152	CSK	chr15:74748055:I	15	74748055	0.0478	0.079	8.29069e-05	0.978574
rs57490152	CSK	rs16969096	15	74761049	0.0478	0.079	8.29069e-05	0.978657
rs57490152	CSK	rs138838183	15	74786417	0.0244	0.0658	8.24799e-05	0.97874
rs57490152	CSK	rs885740	15	74705682	0.2405	0.0648	8.24495e-05	0.978822
rs57490152	CSK	rs950323	15	74966529	0.0573	0.0805	8.22732e-05	0.978904
rs57490152	CSK	rs11072489	15	74789404	0.0827	0.0803	8.11565e-05	0.978985
rs57490152	CSK	rs8027459	15	74770334	0.0479	0.0808	8.10652e-05	0.979066
rs57490152	CSK	rs56291837	15	74952342	0.0573	0.0824	8.02478e-05	0.979147
rs57490152	CSK	rs7169023	15	74782720	0.0676	0.0833	7.91007e-05	0.979226
rs57490152	CSK	rs6495143	15	75324721	0.0485	0.0829	7.90835e-05	0.979305
rs57490152	CSK	rs139794652	15	74643319	0.0189	0.0603	7.90638e-05	0.979384
rs57490152	CSK	rs147464179	15	74952607	0.0744	0.0832	7.86962e-05	0.979463
rs57490152	CSK	rs76459282	15	74779782	0.0675	0.0842	7.81597e-05	0.979541
rs57490152	CSK	chr15:74799944:D	15	74799944	0.0194	0.0627	7.79105e-05	0.979619
rs57490152	CSK	rs56748048	15	75064992	0.0158	0.0561	7.62204e-05	0.979695
rs57490152	CSK	rs6495107	15	74788191	0.0546	0.0869	7.57921e-05	0.979771
rs57490152	CSK	rs74877417	15	74901359	0.0366	0.0843	7.50873e-05	0.979846
rs57490152	CSK	rs3826042	15	75018905	0.0573	0.0889	7.40184e-05	0.97992
rs57490152	CSK	rs7167614	15	74669883	0.0289	0.0821	7.30746e-05	0.979993
rs57490152	CSK	rs11072481	15	74682253	0.1013	0.0853	7.29927e-05	0.980066
rs57490152	CSK	rs8031284	15	74723491	0.0632	0.09	7.2847e-05	0.980139
rs57490152	CSK	rs11858456	15	74723291	0.0632	0.0904	7.24949e-05	0.980211
rs57490152	CSK	rs11855262	15	74723318	0.0632	0.0904	7.24949e-05	0.980284
rs57490152	CSK	rs142267877	15	75022010	0.0575	0.0914	7.18706e-05	0.980356
rs57490152	CSK	rs115099133	15	75184576	0.0104	0.0419	7.16501e-05	0.980427
rs57490152	CSK	rs12441817	15	75025814	0.067	0.0911	7.16214e-05	0.980499
rs57490152	CSK	rs9806307	15	74681141	0.2432	0.0737	6.83803e-05	0.980567
rs57490152	CSK	chr15:75006040:I	15	75006040	0.0743	0.0941	6.83549e-05	0.980636
rs57490152	CSK	rs6495141	15	75315863	0.0488	0.0962	6.81397e-05	0.980704
rs57490152	CSK	rs80128318	15	74643472	0.0427	0.0962	6.77019e-05	0.980771
rs57490152	CSK	rs112082619	15	74644680	0.0427	0.0964	6.75686e-05	0.980839
rs57490152	CSK	rs12595816	15	74648060	0.0427	0.097	6.71719e-05	0.980906
rs57490152	CSK	rs12050820	15	75333008	0.0573	0.0978	6.69204e-05	0.980973
rs57490152	CSK	rs80025017	15	74845566	0.0686	0.0977	6.61278e-05	0.981039
rs57490152	CSK	rs28362880	15	74719369	0.0626	0.0989	6.57918e-05	0.981105
rs57490152	CSK	rs72547454	15	74632243	0.0262	0.0933	6.45692e-05	0.98117
rs57490152	CSK	rs8042206	15	74717870	0.0623	0.101	6.43417e-05	0.981234
rs57490152	CSK	rs8023274	15	74717902	0.0623	0.101	6.43417e-05	0.981298
rs57490152	CSK	rs111447088	15	74677767	0.0375	0.101	6.40278e-05	0.981362
rs57490152	CSK	rs11857341	15	74802955	0.0684	0.101	6.3757e-05	0.981426
rs57490152	CSK	rs4627301	15	75325319	0.0494	0.104	6.30532e-05	0.981489
rs57490152	CSK	rs2083730	15	75357706	0.0487	0.106	6.18804e-05	0.981551
rs57490152	CSK	rs16973078	15	75146321	0.0143	0.0763	6.13659e-05	0.981612
rs57490152	CSK	rs116979601	15	75029840	0.0543	0.108	6.05216e-05	0.981673
rs57490152	CSK	rs185337651	15	75173318	0.015	0.0821	5.99137e-05	0.981733
rs57490152	CSK	chr15:75214395:D	15	75214395	0.0176	0.0907	5.93985e-05	0.981792
rs57490152	CSK	chr15:75170514:D	15	75170514	0.0148	0.0857	5.8245e-05	0.98185
rs57490152	CSK	rs117943620	15	75166861	0.0156	0.0893	5.78498e-05	0.981908
rs57490152	CSK	rs116854145	15	75196754	0.0173	0.0948	5.7541e-05	0.981966
rs57490152	CSK	rs76166697	15	75157902	0.0147	0.088	5.72791e-05	0.982023
rs57490152	CSK	rs4886651	15	75344451	0.0489	0.115	5.7102e-05	0.98208
rs57490152	CSK	rs78250915	15	74683563	0.0328	0.114	5.6945e-05	0.982137
rs57490152	CSK	rs151181609	15	75219728	0.0173	0.0969	5.6784e-05	0.982194
rs57490152	CSK	rs28362901	15	74712937	0.0745	0.111	5.66838e-05	0.982251
rs57490152	CSK	rs116072292	15	75224082	0.0173	0.0977	5.65028e-05	0.982307
rs57490152	CSK	rs75383327	15	75335753	0.0433	0.119	5.54276e-05	0.982363
rs57490152	CSK	rs28362930	15	74701200	0.1121	0.105	5.50385e-05	0.982418
rs57490152	CSK	rs28636636	15	74817550	0.4923	0.0761	5.50196e-05	0.982473
rs57490152	CSK	rs78940327	15	75152480	0.0345	0.121	5.43468e-05	0.982527
rs57490152	CSK	rs56288642	15	74961530	0.0719	0.118	5.32853e-05	0.98258
rs57490152	CSK	chr15:75249138:I	15	75249138	0.0139	0.1	5.26316e-05	0.982633
rs57490152	CSK	rs1867151	15	75321164	0.049	0.125	5.26259e-05	0.982686
rs57490152	CSK	rs12909515	15	75333667	0.0485	0.126	5.22568e-05	0.982738
rs57490152	CSK	rs12909799	15	74826115	0.302	0.0848	5.20519e-05	0.98279
rs57490152	CSK	rs11553762	15	75094881	0.0145	0.106	5.15825e-05	0.982841
rs57490152	CSK	rs17422130	15	75340457	0.0437	0.129	5.13974e-05	0.982893
rs57490152	CSK	rs12900654	15	75299703	0.0476	0.129	5.11502e-05	0.982944
rs57490152	CSK	rs6495139	15	75305931	0.0476	0.129	5.11502e-05	0.982995
rs57490152	CSK	rs142287363	15	74972013	0.0723	0.123	5.08478e-05	0.983046
rs57490152	CSK	rs35107470	15	74817689	0.3164	0.0854	5.07666e-05	0.983097
rs57490152	CSK	chr15:75057745:D	15	75057745	0.3514	0.0836	5.07477e-05	0.983148
rs57490152	CSK	rs150131093	15	75213523	0.0225	0.126	5.05509e-05	0.983198
rs57490152	CSK	rs12912959	15	75297001	0.0476	0.131	5.04009e-05	0.983248
rs57490152	CSK	rs112297944	15	75116284	0.0632	0.128	4.98893e-05	0.983298
rs57490152	CSK	rs11637637	15	75108131	0.0144	0.114	4.95433e-05	0.983348
rs57490152	CSK	rs79879088	15	75109648	0.0144	0.114	4.95433e-05	0.983397
rs57490152	CSK	rs16972853	15	75109974	0.0144	0.114	4.95433e-05	0.983447
rs57490152	CSK	rs59307715	15	75298984	0.0476	0.134	4.93203e-05	0.983496
rs57490152	CSK	rs117160809	15	75110426	0.0144	0.115	4.93149e-05	0.983546
rs57490152	CSK	rs188637652	15	75174059	0.0144	0.116	4.90897e-05	0.983595
rs57490152	CSK	rs11631817	15	75114567	0.0144	0.117	4.88677e-05	0.983644
rs57490152	CSK	rs116841765	15	74688250	0.0344	0.138	4.86418e-05	0.983692
rs57490152	CSK	rs117375132	15	75190429	0.0159	0.123	4.84972e-05	0.983741
rs57490152	CSK	rs78346349	15	74683997	0.0346	0.14	4.806e-05	0.983789
rs57490152	CSK	chr15:75005775:D	15	75005775	0.0929	0.123	4.79416e-05	0.983837
rs57490152	CSK	rs4646425	15	75043281	0.0113	0.109	4.79175e-05	0.983885
rs57490152	CSK	rs76317475	15	75100435	0.0229	0.137	4.78326e-05	0.983932
rs57490152	CSK	rs12593566	15	75310075	0.0473	0.142	4.67001e-05	0.983979
rs57490152	CSK	rs2606345	15	75017176	0.3072	0.0912	4.66659e-05	0.984026
rs57490152	CSK	chr15:75355293:I	15	75355293	0.0488	0.142	4.65453e-05	0.984072
rs57490152	CSK	rs7496380	15	74889298	0.2982	0.0927	4.60525e-05	0.984118
rs57490152	CSK	rs187038220	15	75086489	0.0143	0.131	4.59994e-05	0.984164
rs57490152	CSK	rs112717743	15	74749295	0.0751	0.134	4.58943e-05	0.98421
rs57490152	CSK	rs77944927	15	74691514	0.0343	0.148	4.5893e-05	0.984256
rs57490152	CSK	rs74391486	15	75031198	0.0127	0.127	4.57387e-05	0.984302
rs57490152	CSK	rs4646427	15	75045692	0.0124	0.127	4.55356e-05	0.984347
rs57490152	CSK	rs62005807	15	74890981	0.0918	0.129	4.54991e-05	0.984393
rs57490152	CSK	rs35163659	15	74691804	0.1407	0.116	4.50707e-05	0.984438
rs57490152	CSK	rs117497221	15	75023679	0.0118	0.131	4.44816e-05	0.984483
rs57490152	CSK	rs12593975	15	75189591	0.0439	0.151	4.44366e-05	0.984527
rs57490152	CSK	rs77188801	15	74685293	0.0352	0.154	4.43667e-05	0.984571
rs57490152	CSK	chr15:75057747:D	15	75057747	0.3717	0.0911	4.41851e-05	0.984616
rs57490152	CSK	chr15:75047709:D	15	75047709	0.0162	0.147	4.40385e-05	0.98466
rs57490152	CSK	chr15:74929273:D	15	74929273	0.0576	0.147	4.39297e-05	0.984703
rs57490152	CSK	rs7163332	15	75193623	0.0438	0.153	4.39163e-05	0.984747
rs57490152	CSK	rs11632547	15	75031927	0.0123	0.137	4.38805e-05	0.984791
rs57490152	CSK	rs1350194	15	75052062	0.03	0.157	4.38619e-05	0.984835
rs57490152	CSK	rs61620875	15	75052233	0.03	0.157	4.38619e-05	0.984879
rs57490152	CSK	chr15:75052858:I	15	75052858	0.03	0.158	4.36474e-05	0.984923
rs57490152	CSK	rs4887142	15	74686539	0.2447	0.102	4.32694e-05	0.984966
rs57490152	CSK	chr15:75222434:D	15	75222434	0.0197	0.158	4.30292e-05	0.985009
rs57490152	CSK	rs142788673	15	75059407	0.0133	0.147	4.2928e-05	0.985052
rs57490152	CSK	rs61364523	15	75154110	0.019	0.159	4.27497e-05	0.985095
rs57490152	CSK	chr15:75158263:D	15	75158263	0.0577	0.151	4.27444e-05	0.985137
rs57490152	CSK	rs77564174	15	75193278	0.0124	0.146	4.2651e-05	0.98518
rs57490152	CSK	rs74871979	15	75156456	0.0438	0.158	4.26506e-05	0.985223
rs57490152	CSK	rs9944175	15	74679948	0.1071	0.131	4.26196e-05	0.985265
rs57490152	CSK	chr15:75394008:D	15	75394008	0.3447	0.0949	4.2543e-05	0.985308
rs57490152	CSK	rs72728895	15	75051628	0.0141	0.152	4.25403e-05	0.98535
rs57490152	CSK	rs72728899	15	75054790	0.0141	0.152	4.25403e-05	0.985393
rs57490152	CSK	rs147396586	15	75058730	0.0129	0.15	4.23389e-05	0.985435
rs57490152	CSK	rs11633861	15	75032876	0.0121	0.148	4.22395e-05	0.985478
rs57490152	CSK	rs17861138	15	75034176	0.0121	0.148	4.22395e-05	0.98552
rs57490152	CSK	rs11632822	15	75056881	0.0129	0.151	4.22051e-05	0.985562
rs57490152	CSK	rs11631682	15	75056358	0.0129	0.152	4.20728e-05	0.985604
rs57490152	CSK	rs75128970	15	75181397	0.0438	0.163	4.14642e-05	0.985645
rs57490152	CSK	rs2069513	15	75038191	0.0116	0.155	4.11436e-05	0.985687
rs57490152	CSK	rs76841020	15	74686902	0.0358	0.17	4.08281e-05	0.985727
rs57490152	CSK	rs12898794	15	74884447	0.2978	0.101	4.08244e-05	0.985768
rs57490152	CSK	rs150250915	15	74687184	0.0358	0.171	4.06305e-05	0.985809
rs57490152	CSK	rs2069524	15	75040276	0.0124	0.164	4.04212e-05	0.985849
rs57490152	CSK	rs74025837	15	75052816	0.0127	0.165	4.04071e-05	0.98589
rs57490152	CSK	rs35408600	15	75084435	0.0119	0.164	4.02461e-05	0.98593
rs57490152	CSK	rs117134137	15	74687886	0.0359	0.173	4.02322e-05	0.98597
rs57490152	CSK	rs117544203	15	74835451	0.0333	0.175	4.01049e-05	0.98601
rs57490152	CSK	rs150774932	15	74688177	0.0359	0.174	4.00411e-05	0.98605
rs57490152	CSK	rs139169947	15	74688192	0.0359	0.174	4.00411e-05	0.98609
rs57490152	CSK	chr15:75332115:D	15	75332115	0.0398	0.172	4.0002e-05	0.98613
rs57490152	CSK	chr15:75307067:D	15	75307067	0.029	0.179	3.97449e-05	0.98617
rs57490152	CSK	rs61125996	15	74675616	0.0338	0.177	3.96958e-05	0.98621
rs57490152	CSK	rs10851874	15	75099283	0.019	0.181	3.95575e-05	0.986249
rs57490152	CSK	rs75144432	15	75037720	0.0123	0.172	3.95228e-05	0.986289
rs57490152	CSK	rs2069526	15	75041341	0.0131	0.176	3.93144e-05	0.986328
rs57490152	CSK	rs77413145	15	75179394	0.0438	0.173	3.93015e-05	0.986368
rs57490152	CSK	rs181042206	15	75006729	0.3953	0.0979	3.92752e-05	0.986407
rs57490152	CSK	rs2069521	15	75038967	0.0123	0.175	3.92152e-05	0.986446
rs57490152	CSK	rs11633539	15	75066296	0.0124	0.176	3.91407e-05	0.986485
rs57490152	CSK	rs112025779	15	75292700	0.0427	0.175	3.90443e-05	0.986524
rs57490152	CSK	rs17861124	15	75032142	0.013	0.181	3.87797e-05	0.986563
rs57490152	CSK	rs17861125	15	75032155	0.013	0.182	3.86802e-05	0.986602
rs57490152	CSK	rs17861099	15	75018340	0.0653	0.163	3.84936e-05	0.98664
rs57490152	CSK	rs117948183	15	75235238	0.0246	0.189	3.84839e-05	0.986679
rs57490152	CSK	rs150118349	15	75071950	0.0134	0.186	3.83617e-05	0.986717
rs57490152	CSK	rs148313850	15	75376678	0.0668	0.163	3.82753e-05	0.986755
rs57490152	CSK	rs78458613	15	74689527	0.0358	0.184	3.82556e-05	0.986794
rs57490152	CSK	rs56066141	15	75069974	0.0139	0.189	3.81463e-05	0.986832
rs57490152	CSK	rs117854551	15	75098635	0.0203	0.193	3.80919e-05	0.98687
rs57490152	CSK	rs11632706	15	75032447	0.0128	0.19	3.78826e-05	0.986908
rs57490152	CSK	rs17861139	15	75034633	0.0128	0.19	3.78826e-05	0.986946
rs57490152	CSK	rs17861142	15	75035123	0.0128	0.19	3.78826e-05	0.986983
rs57490152	CSK	rs17861145	15	75035384	0.0128	0.19	3.78826e-05	0.987021
rs57490152	CSK	chr15:75085728:D	15	75085728	0.0117	0.189	3.77663e-05	0.987059
rs57490152	CSK	rs11631294	15	75085814	0.0127	0.192	3.76858e-05	0.987097
rs57490152	CSK	rs16972511	15	75067747	0.0133	0.193	3.76844e-05	0.987134
rs57490152	CSK	rs74025842	15	75069418	0.0133	0.193	3.76844e-05	0.987172
rs57490152	CSK	rs74025843	15	75069435	0.0133	0.193	3.76844e-05	0.98721
rs57490152	CSK	rs11636256	15	75070092	0.0133	0.193	3.76844e-05	0.987248
rs57490152	CSK	rs11631689	15	75070235	0.0133	0.193	3.76844e-05	0.987285
rs57490152	CSK	rs74025847	15	75071019	0.0133	0.193	3.76844e-05	0.987323
rs57490152	CSK	rs77473061	15	75071176	0.0133	0.193	3.76844e-05	0.987361
rs57490152	CSK	rs78957305	15	75071830	0.0133	0.193	3.76844e-05	0.987398
rs57490152	CSK	rs74450883	15	75193432	0.0434	0.182	3.76186e-05	0.987436
rs57490152	CSK	rs61166890	15	75105849	0.0202	0.198	3.75058e-05	0.987473
rs57490152	CSK	rs35197434	15	75076320	0.0116	0.197	3.70839e-05	0.98751
rs57490152	CSK	rs35331038	15	75077326	0.0116	0.198	3.70042e-05	0.987547
rs57490152	CSK	chr15:75074314:I	15	75074314	0.0117	0.202	3.67057e-05	0.987584
rs57490152	CSK	rs145576681	15	75035712	0.0129	0.204	3.66864e-05	0.987621
rs57490152	CSK	rs16973172	15	75156944	0.0434	0.188	3.65561e-05	0.987657
rs57490152	CSK	rs141818962	15	75035708	0.0129	0.206	3.65242e-05	0.987694
rs57490152	CSK	rs187279753	15	75078383	0.0117	0.205	3.64763e-05	0.98773
rs57490152	CSK	rs117023638	15	74691723	0.036	0.197	3.61635e-05	0.987767
rs57490152	CSK	rs2069525	15	75040372	0.0131	0.211	3.61423e-05	0.987803
rs57490152	CSK	rs76858243	15	75036029	0.0132	0.213	3.59922e-05	0.987839
rs57490152	CSK	rs118037940	15	74692119	0.0359	0.199	3.5883e-05	0.987875
rs57490152	CSK	rs2069519	15	75038482	0.0131	0.217	3.56838e-05	0.98791
rs57490152	CSK	rs11632814	15	75032491	0.0128	0.218	3.55986e-05	0.987946
rs57490152	CSK	rs17861141	15	75034989	0.0138	0.22	3.54746e-05	0.987981
rs57490152	CSK	rs150899357	15	75037237	0.0131	0.22	3.54622e-05	0.988017
rs57490152	CSK	rs74621704	15	74694491	0.036	0.205	3.50199e-05	0.988052
rs57490152	CSK	rs143892226	15	75245126	0.0233	0.219	3.50073e-05	0.988087
rs57490152	CSK	rs78646589	15	75170580	0.0434	0.198	3.49314e-05	0.988122
rs57490152	CSK	rs59567621	15	75062405	0.0292	0.214	3.48319e-05	0.988157
rs57490152	CSK	rs117638186	15	74695388	0.036	0.207	3.47477e-05	0.988191
rs57490152	CSK	rs138539660	15	75072026	0.0135	0.233	3.45469e-05	0.988226
rs57490152	CSK	rs79371950	15	74678973	0.0299	0.216	3.45002e-05	0.98826
rs57490152	CSK	rs11637417	15	75053432	0.0292	0.218	3.4368e-05	0.988295
rs57490152	CSK	rs4589509	15	74697122	0.036	0.21	3.43491e-05	0.988329
rs57490152	CSK	chr15:74987065:D	15	74987065	0.0901	0.166	3.43096e-05	0.988363
rs57490152	CSK	rs117144169	15	74692687	0.0361	0.211	3.42035e-05	0.988398
rs57490152	CSK	rs77391584	15	75217978	0.0435	0.205	3.38748e-05	0.988431
rs57490152	CSK	rs2069522	15	75039233	0.0131	0.246	3.37318e-05	0.988465
rs57490152	CSK	rs12148395	15	74814591	0.0767	0.177	3.37303e-05	0.988499
rs57490152	CSK	rs35267825	15	75077293	0.0411	0.21	3.35566e-05	0.988533
rs57490152	CSK	rs113915655	15	75219722	0.0435	0.209	3.33118e-05	0.988566
rs57490152	CSK	rs80312495	15	74984160	0.02	0.243	3.32362e-05	0.988599
rs57490152	CSK	rs11633804	15	75388728	0.13	0.152	3.31487e-05	0.988632
rs57490152	CSK	rs117844477	15	75099979	0.0238	0.238	3.3124e-05	0.988665
rs57490152	CSK	rs4519311	15	75392795	0.2808	0.12	3.2815e-05	0.988698
rs57490152	CSK	chr15:75100808:I	15	75100808	0.0369	0.222	3.27151e-05	0.988731
rs57490152	CSK	rs78520250	15	75102605	0.0239	0.244	3.25861e-05	0.988763
rs57490152	CSK	rs189909150	15	75172936	0.0201	0.254	3.23844e-05	0.988796
rs57490152	CSK	rs56063528	15	75380743	0.2892	0.121	3.20862e-05	0.988828
rs57490152	CSK	rs71411086	15	75269696	0.1329	0.155	3.20771e-05	0.98886
rs57490152	CSK	rs58322828	15	75063742	0.0286	0.249	3.13649e-05	0.988891
rs57490152	CSK	rs113212382	15	75136339	0.0258	0.258	3.11145e-05	0.988922
rs57490152	CSK	rs12591154	15	75155422	0.0135	0.295	3.11055e-05	0.988954
rs57490152	CSK	rs79415643	15	74678619	0.0306	0.249	3.10096e-05	0.988985
rs57490152	CSK	chr15:75005573:I	15	75005573	0.0339	0.244	3.08854e-05	0.989015
rs57490152	CSK	rs5015024	15	74704588	0.1115	0.17	3.08429e-05	0.989046
rs57490152	CSK	chr15:75047710:D	15	75047710	0.0132	0.306	3.06827e-05	0.989077
rs57490152	CSK	rs34180494	15	75370012	0.2926	0.125	3.05498e-05	0.989108
rs57490152	CSK	chr15:75218544:I	15	75218544	0.046	0.228	3.04946e-05	0.989138
rs57490152	CSK	rs4886652	15	75364927	0.036	0.246	3.03199e-05	0.989168
rs57490152	CSK	rs2069514	15	75038220	0.01	0.337	3.02965e-05	0.989199
rs57490152	CSK	rs117429208	15	75058402	0.0303	0.26	3.01216e-05	0.989229
rs57490152	CSK	rs74025839	15	75054646	0.017	0.302	3.00601e-05	0.989259
rs57490152	CSK	rs56026743	15	75379196	0.2924	0.127	2.98993e-05	0.989289
rs57490152	CSK	rs56262544	15	75379471	0.2924	0.127	2.98993e-05	0.989319
rs57490152	CSK	rs116887009	15	75446488	0.0263	0.273	2.98921e-05	0.989349
rs57490152	CSK	rs12914585	15	75246232	0.1158	0.175	2.93601e-05	0.989378
rs57490152	CSK	rs9672424	15	75392556	0.0313	0.268	2.92907e-05	0.989407
rs57490152	CSK	rs11072522	15	75392894	0.0495	0.234	2.92308e-05	0.989436
rs57490152	CSK	rs12914866	15	74974787	0.3165	0.127	2.90557e-05	0.989465
rs57490152	CSK	rs28362917	15	74709405	0.0177	0.32	2.90463e-05	0.989495
rs57490152	CSK	chr15:74938198:D	15	74938198	0.0115	0.37	2.89149e-05	0.989523
rs57490152	CSK	chr15:74774005:D	15	74774005	0.0792	0.205	2.85561e-05	0.989552
rs57490152	CSK	rs72728893	15	75030725	0.023	0.306	2.85154e-05	0.989581
rs57490152	CSK	rs11858777	15	74801296	0.3009	0.132	2.80597e-05	0.989609
rs57490152	CSK	rs6495152	15	75395845	0.0371	0.272	2.78624e-05	0.989636
rs57490152	CSK	rs75886806	15	74849915	0.0368	0.277	2.75342e-05	0.989664
rs57490152	CSK	rs11631121	15	75061317	0.0123	0.417	2.74407e-05	0.989691
rs57490152	CSK	rs112689982	15	75371288	0.2931	0.136	2.7206e-05	0.989719
rs57490152	CSK	chr15:75158374:D	15	75158374	0.0108	0.489	2.66317e-05	0.989745
rs57490152	CSK	rs4421941	15	75400740	0.2958	0.138	2.6579e-05	0.989772
rs57490152	CSK	rs35686934	15	75018330	0.0647	0.237	2.65323e-05	0.989798
rs57490152	CSK	rs74023494	15	74674961	0.0125	0.486	2.59558e-05	0.989824
rs57490152	CSK	rs117968677	15	75174251	0.0407	0.293	2.56378e-05	0.98985
rs57490152	CSK	rs11553760	15	75091247	0.0176	0.421	2.552e-05	0.989875
rs57490152	CSK	rs74023491	15	74673828	0.0125	0.517	2.54412e-05	0.989901
rs57490152	CSK	chr15:75000331:I	15	75000331	0.0347	0.315	2.54411e-05	0.989926
rs57490152	CSK	rs77456595	15	75146371	0.0519	0.272	2.52302e-05	0.989952
rs57490152	CSK	rs137904903	15	75366622	0.0312	0.336	2.5068e-05	0.989977
rs57490152	CSK	rs77038084	15	74907787	0.0245	0.373	2.50669e-05	0.990002
rs8049367	CREBBP_ADCY9	rs9938468	16	3979045	0.4051	7.53e-05	0.327719	0.327719	x
rs8049367	CREBBP_ADCY9	rs8049367	16	3980445	0.3995	8.58e-05	0.262065	0.589784	x
rs8049367	CREBBP_ADCY9	rs8062518	16	3977795	0.4056	0.00024	0.0463311	0.636115	x
rs8049367	CREBBP_ADCY9	rs11649426	16	3977801	0.4056	0.00024	0.0463311	0.682446	x
rs8049367	CREBBP_ADCY9	rs6500562	16	3977301	0.406	0.000269	0.0382542	0.7207	x
rs8049367	CREBBP_ADCY9	rs12600120	16	3976979	0.4059	0.000292	0.0333308	0.754031	x
rs8049367	CREBBP_ADCY9	rs59787775	16	3973021	0.3865	0.000333	0.0265968	0.780628	x
rs8049367	CREBBP_ADCY9	rs8044751	16	3982627	0.3769	0.000338	0.0258605	0.806489	x
rs8049367	CREBBP_ADCY9	rs2892141	16	3974033	0.4102	0.00038	0.0214509	0.827939	x
rs8049367	CREBBP_ADCY9	rs12598464	16	3975454	0.4215	0.000426	0.0177508	0.84569	x
rs8049367	CREBBP_ADCY9	rs8050029	16	3974807	0.4099	0.000506	0.0132844	0.858975	x
rs8049367	CREBBP_ADCY9	rs8058870	16	3973984	0.4077	0.000546	0.0116949	0.870669	x
rs8049367	CREBBP_ADCY9	rs7196092	16	3972837	0.4088	0.000552	0.0114855	0.882155	x
rs8049367	CREBBP_ADCY9	rs7196101	16	3972847	0.4088	0.000596	0.0101058	0.892261	x
rs8049367	CREBBP_ADCY9	rs7193635	16	3972579	0.4092	0.000598	0.0100501	0.902311	x
rs8049367	CREBBP_ADCY9	rs2283484	16	3969463	0.4029	0.000667	0.00836965	0.91068	x
rs8049367	CREBBP_ADCY9	rs2386821	16	3968115	0.413	0.00067	0.00831899	0.918999	x
rs8049367	CREBBP_ADCY9	rs2075138	16	3972390	0.4072	0.000712	0.00751199	0.926511	x
rs8049367	CREBBP_ADCY9	rs59569758	16	3974495	0.3858	0.000741	0.0070064	0.933518	x
rs8049367	CREBBP_ADCY9	rs11076793	16	3973119	0.42	0.000768	0.00663198	0.94015	x
rs8049367	CREBBP_ADCY9	rs7195884	16	3972538	0.4102	0.000792	0.00629435	0.946444	x
rs8049367	CREBBP_ADCY9	rs7195783	16	3973016	0.403	0.000832	0.00579444	0.952239	x
rs8049367	CREBBP_ADCY9	rs60147874	16	3974457	0.3834	0.00084	0.00568758	0.957926
rs8049367	CREBBP_ADCY9	rs56702071	16	3974468	0.385	0.000901	0.00506473	0.962991
rs8049367	CREBBP_ADCY9	rs8063564	16	3980341	0.3814	0.00094	0.00471889	0.96771
rs8049367	CREBBP_ADCY9	rs8044196	16	3975156	0.3552	0.000966	0.00448994	0.9722
rs8049367	CREBBP_ADCY9	rs9923088	16	3963187	0.3835	0.00104	0.00399287	0.976193
rs8049367	CREBBP_ADCY9	rs62036891	16	3979637	0.3913	0.00107	0.00381268	0.980005
rs8049367	CREBBP_ADCY9	rs2601797	16	3993675	0.1514	0.000923	0.00368498	0.98369
rs8049367	CREBBP_ADCY9	rs34312228	16	3997415	0.3934	0.00142	0.00238879	0.986079
rs8049367	CREBBP_ADCY9	rs8063735	16	3986669	0.3336	0.00151	0.00214598	0.988225
rs8049367	CREBBP_ADCY9	rs12597083	16	3976672	0.3811	0.00236	0.00103624	0.989261
rs8049367	CREBBP_ADCY9	chr16:3972903:I	16	3972903	0.392	0.0024	0.00100788	0.990269
rs1880646	NTN1	rs58772677	17	8919415	0.4093	2.63e-10	0.999879	0.999879	x
rs227731	NOG	rs227727	17	54776955	0.4158	5.75e-09	0.655577	0.655577	x
rs227731	NOG	rs227728	17	54776855	0.3063	1.14e-08	0.146188	0.801765	x
rs227731	NOG	rs227731	17	54773238	0.4162	1.58e-08	0.112649	0.914414	x
rs227731	NOG	rs227726	17	54777585	0.3074	1.87e-08	0.0628146	0.977229	x
rs227731	NOG	rs11079253	17	54770864	0.4384	4.8e-08	0.0166985	0.993927
rs8071332	TANC2	rs8071332	17	61141953	0.2637	6.09e-05	0.140303	0.140303	x
rs8071332	TANC2	rs72843143	17	61049324	0.2632	6.47e-05	0.126796	0.267099	x
rs8071332	TANC2	chr17:61113589:D	17	61113589	0.2616	6.6e-05	0.122266	0.389366	x
rs8071332	TANC2	rs78022196	17	61043405	0.2633	6.65e-05	0.121197	0.510563	x
rs8071332	TANC2	rs17682747	17	61181112	0.264	7.39e-05	0.101946	0.612509	x
rs8071332	TANC2	rs1588366	17	61076428	0.2632	8.15e-05	0.0865781	0.699087	x
rs8071332	TANC2	rs72843170	17	61120113	0.2187	0.000167	0.0240739	0.723161	x
rs8071332	TANC2	rs72843175	17	61144586	0.2204	0.000188	0.0199724	0.743133	x
rs8071332	TANC2	rs34536594	17	61188396	0.22	0.000192	0.0192837	0.762417	x
rs8071332	TANC2	rs72843145	17	61052949	0.2187	0.000192	0.0192163	0.781633	x
rs8071332	TANC2	rs72839495	17	61044550	0.2188	0.000199	0.0181417	0.799775	x
rs8071332	TANC2	rs17631111	17	61176177	0.2198	0.0002	0.0180435	0.817819	x
rs8071332	TANC2	rs75315481	17	61111542	0.2185	0.000204	0.0174154	0.835234	x
rs8071332	TANC2	rs76326339	17	61053778	0.2188	0.000215	0.0160131	0.851247	x
rs8071332	TANC2	rs72843166	17	61098296	0.2186	0.000232	0.0141562	0.865403	x
rs8071332	TANC2	rs72843167	17	61099099	0.2186	0.000232	0.0141562	0.879559	x
rs8071332	TANC2	rs17631053	17	61166496	0.2657	0.000401	0.00633934	0.885899	x
rs8071332	TANC2	rs10438776	17	61163069	0.268	0.000418	0.00593959	0.891838	x
rs8071332	TANC2	rs7208461	17	61200132	0.2663	0.000553	0.00375498	0.895593	x
rs8071332	TANC2	rs17202291	17	61357532	0.2222	0.0006	0.00309797	0.898691	x
rs8071332	TANC2	rs3744279	17	61345374	0.2231	0.000725	0.00229192	0.900983	x
rs8071332	TANC2	rs17202270	17	61347057	0.2234	0.000733	0.00225314	0.903236	x
rs8071332	TANC2	rs72845221	17	61331143	0.2238	0.000755	0.00215043	0.905387	x
rs8071332	TANC2	rs150150395	17	61332733	0.2235	0.000758	0.00213582	0.907523	x
rs8071332	TANC2	rs115074016	17	61334095	0.2235	0.000759	0.00213133	0.909654	x
rs8071332	TANC2	rs72845225	17	61335162	0.2235	0.000759	0.00213133	0.911785	x
rs8071332	TANC2	rs117917984	17	61334783	0.2235	0.00076	0.00212685	0.913912	x
rs8071332	TANC2	rs114352914	17	61381453	0.2223	0.000765	0.00210065	0.916013	x
rs8071332	TANC2	rs77517817	17	61333859	0.2233	0.000769	0.00208653	0.918099	x
rs8071332	TANC2	rs4616347	17	61338326	0.2234	0.000772	0.00207391	0.920173	x
rs8071332	TANC2	chr17:61372545:D	17	61372545	0.2207	0.000784	0.00201473	0.922188	x
rs8071332	TANC2	rs72845220	17	61322221	0.2235	0.000802	0.00195163	0.92414	x
rs8071332	TANC2	rs72845254	17	61387361	0.2218	0.00081	0.00191585	0.926055	x
rs8071332	TANC2	rs117845317	17	61364356	0.2236	0.000819	0.00188759	0.927943	x
rs8071332	TANC2	rs10506521	17	61341314	0.223	0.000819	0.00188586	0.929829	x
rs8071332	TANC2	rs72845256	17	61389229	0.2219	0.000821	0.00187533	0.931704	x
rs8071332	TANC2	rs72845226	17	61343753	0.2228	0.000823	0.00187067	0.933575	x
rs8071332	TANC2	rs72845245	17	61369636	0.2226	0.000826	0.00185925	0.935434	x
rs8071332	TANC2	rs72845246	17	61370001	0.2226	0.000827	0.00185567	0.93729	x
rs8071332	TANC2	rs72845243	17	61367671	0.2226	0.000828	0.00185209	0.939142	x
rs8071332	TANC2	rs72845244	17	61368052	0.2226	0.00083	0.00184497	0.940987	x
rs8071332	TANC2	rs12601056	17	61343332	0.2229	0.000831	0.00184227	0.942829	x
rs8071332	TANC2	chr17:61367499:D	17	61367499	0.2227	0.000831	0.00184171	0.944671	x
rs8071332	TANC2	chr17:61345625:D	17	61345625	0.2229	0.000832	0.00183874	0.94651	x
rs8071332	TANC2	rs72845247	17	61370186	0.2226	0.000833	0.00183437	0.948344	x
rs8071332	TANC2	rs12600641	17	61389844	0.2218	0.000833	0.00183211	0.950176	x
rs8071332	TANC2	chr17:61349175:D	17	61349175	0.2229	0.000834	0.0018317	0.952008
rs8071332	TANC2	rs72845233	17	61349810	0.2229	0.000834	0.0018317	0.953839
rs8071332	TANC2	chr17:61350349:I	17	61350349	0.2229	0.000834	0.0018317	0.955671
rs8071332	TANC2	rs74611404	17	61351107	0.2229	0.000834	0.0018317	0.957503
rs8071332	TANC2	rs72845228	17	61347330	0.2229	0.000835	0.0018282	0.959331
rs8071332	TANC2	rs17797064	17	61371510	0.2226	0.000835	0.00182736	0.961158
rs8071332	TANC2	rs72845231	17	61348529	0.2227	0.000845	0.00179323	0.962952
rs8071332	TANC2	rs118099714	17	61348678	0.2227	0.000845	0.00179323	0.964745
rs8071332	TANC2	rs72845237	17	61357584	0.2227	0.000845	0.00179323	0.966538
rs8071332	TANC2	rs12601995	17	61299436	0.2238	0.000846	0.00179282	0.968331
rs8071332	TANC2	rs72841372	17	61401268	0.2214	0.000875	0.00169277	0.970024
rs8071332	TANC2	rs117140195	17	61348981	0.2237	0.000898	0.00162971	0.971653
rs8071332	TANC2	rs72843168	17	61109624	0.2209	0.000919	0.00156422	0.973218
rs8071332	TANC2	rs35132419	17	61343165	0.2218	0.000939	0.00151348	0.974731
rs8071332	TANC2	chr17:61356854:D	17	61356854	0.2239	0.00101	0.00135148	0.976083
rs8071332	TANC2	chr17:61322352:D	17	61322352	0.2165	0.00102	0.0013163	0.977399
rs8071332	TANC2	chr17:61322353:D	17	61322353	0.2165	0.00102	0.0013163	0.978715
rs8071332	TANC2	rs72841368	17	61391114	0.2195	0.00104	0.00128198	0.979997
rs8071332	TANC2	chr17:61343163:D	17	61343163	0.2226	0.00105	0.00126811	0.981265
rs8071332	TANC2	rs17630274	17	61069844	0.221	0.00107	0.00122788	0.982493
rs8071332	TANC2	rs117558214	17	61404421	0.221	0.00107	0.00122788	0.983721
rs8071332	TANC2	rs10491185	17	61260763	0.2239	0.00109	0.0011969	0.984918
rs8071332	TANC2	rs12603898	17	61290981	0.2241	0.00111	0.00116304	0.986081
rs8071332	TANC2	rs12600574	17	61291280	0.2241	0.00111	0.00116304	0.987244
rs8071332	TANC2	chr17:61356785:D	17	61356785	0.2264	0.00113	0.00113373	0.988378
rs8071332	TANC2	rs144915919	17	61405359	0.2211	0.00114	0.0011103	0.989488
rs8071332	TANC2	rs118132764	17	61402439	0.2268	0.00124	0.000978247	0.990466
rs3746101	MKNK2	rs146108265	19	2051261	0.2472	1.35e-06	0.31729	0.31729	x
rs3746101	MKNK2	rs12610177	19	2048281	0.3162	1.76e-06	0.258215	0.575505	x
rs3746101	MKNK2	rs880183	19	2049314	0.2436	1.68e-06	0.216378	0.791883	x
rs3746101	MKNK2	rs3746101	19	2050823	0.0709	2.3e-07	0.158293	0.950176	x
rs3746101	MKNK2	rs11665732	19	2047688	0.2498	1.03e-05	0.0108428	0.961018
rs3746101	MKNK2	rs2287002	19	2038819	0.233	1.08e-05	0.00939359	0.970412
rs3746101	MKNK2	rs8103466	19	2045805	0.2439	1.18e-05	0.00846993	0.978882
rs3746101	MKNK2	rs7248631	19	2045291	0.2533	1.47e-05	0.00607675	0.984959
rs3746101	MKNK2	rs71337080	19	2042285	0.2528	1.84e-05	0.00417954	0.989138
rs3746101	MKNK2	rs2302585	19	2043271	0.2524	2.49e-05	0.00252813	0.991666
rs8113265	SLC7A9	rs8113265	19	33346204	0.4904	0.0008	0.089306	0.089306	x
rs8113265	SLC7A9	rs8113166	19	33346135	0.3786	0.000922	0.0699604	0.159266	x
rs8113265	SLC7A9	rs8112940	19	33345945	0.3785	0.00103	0.0582419	0.217508	x
rs8113265	SLC7A9	rs2404713	19	33460536	0.4684	0.00195	0.0203458	0.237854	x
rs8113265	SLC7A9	rs8107171	19	33243903	0.4658	0.00202	0.019196	0.25705	x
rs8113265	SLC7A9	rs11669748	19	33237488	0.451	0.00229	0.0156145	0.272665	x
rs8113265	SLC7A9	rs881273	19	33182320	0.4617	0.00272	0.0117643	0.284429	x
rs8113265	SLC7A9	rs6510278	19	33185745	0.4791	0.00275	0.0115503	0.295979	x
rs8113265	SLC7A9	rs6510279	19	33190285	0.4787	0.00276	0.0114817	0.307461	x
rs8113265	SLC7A9	rs7259789	19	33199225	0.4639	0.00285	0.0108958	0.318357	x
rs8113265	SLC7A9	chr19:33316928:I	19	33316928	0.3325	0.00323	0.00894266	0.327299	x
rs8113265	SLC7A9	rs1559175	19	33210247	0.4607	0.00339	0.00820003	0.335499	x
rs8113265	SLC7A9	rs11879169	19	33203675	0.4785	0.00343	0.00803996	0.343539	x
rs8113265	SLC7A9	rs8109798	19	33469577	0.143	0.00329	0.00760252	0.351142	x
rs8113265	SLC7A9	rs2287879	19	33349488	0.445	0.00356	0.00757487	0.358717	x
rs8113265	SLC7A9	rs112272944	19	33211579	0.4543	0.00369	0.00714038	0.365857	x
rs8113265	SLC7A9	rs149578549	19	33338721	0.3434	0.00376	0.00698937	0.372846	x
rs8113265	SLC7A9	rs117257372	19	33211450	0.4163	0.00376	0.00694191	0.379788	x
rs8113265	SLC7A9	rs10426834	19	33288120	0.3206	0.00395	0.00646748	0.386256	x
rs8113265	SLC7A9	rs11084678	19	33365430	0.4682	0.00392	0.00646517	0.392721	x
rs8113265	SLC7A9	rs2868194	19	33350060	0.4524	0.00395	0.00638977	0.399111	x
rs8113265	SLC7A9	rs11879945	19	33198659	0.4772	0.00412	0.00595912	0.40507	x
rs8113265	SLC7A9	rs8100979	19	33297377	0.4941	0.00412	0.00595736	0.411027	x
rs8113265	SLC7A9	rs12460944	19	33305725	0.3541	0.00417	0.00590597	0.416933	x
rs8113265	SLC7A9	rs8101263	19	33315506	0.4812	0.00415	0.0058884	0.422822	x
rs8113265	SLC7A9	rs1035478	19	33316323	0.4632	0.00421	0.00575569	0.428577	x
rs8113265	SLC7A9	rs117014707	19	33216225	0.4782	0.00422	0.00573034	0.434308	x
rs8113265	SLC7A9	rs4805008	19	33193520	0.4709	0.00426	0.00564418	0.439952	x
rs8113265	SLC7A9	rs28439934	19	33313704	0.4812	0.00438	0.00539259	0.445344	x
rs8113265	SLC7A9	rs2868189	19	33260762	0.3215	0.0045	0.00524436	0.450589	x
rs8113265	SLC7A9	chr19:33306926:I	19	33306926	0.318	0.00453	0.00519084	0.45578	x
rs8113265	SLC7A9	rs12973557	19	33238089	0.4761	0.00449	0.00517972	0.460959	x
rs8113265	SLC7A9	rs259252	19	33149991	0.0748	0.00316	0.00513382	0.466093	x
rs8113265	SLC7A9	rs259255	19	33151765	0.0743	0.00315	0.00512076	0.471214	x
rs8113265	SLC7A9	rs1559176	19	33210389	0.4784	0.00456	0.00505048	0.476264	x
rs8113265	SLC7A9	chr19:33237929:I	19	33237929	0.443	0.00458	0.00502393	0.481288	x
rs8113265	SLC7A9	rs6510297	19	33319544	0.4806	0.00461	0.00496128	0.48625	x
rs8113265	SLC7A9	rs12983541	19	33213199	0.4785	0.00464	0.00490945	0.491159	x
rs8113265	SLC7A9	rs12463266	19	33213526	0.4785	0.00465	0.00489227	0.496051	x
rs8113265	SLC7A9	rs8105249	19	33307000	0.4628	0.00467	0.00486128	0.500913	x
rs8113265	SLC7A9	rs11880959	19	33217367	0.4789	0.00469	0.00482447	0.505737	x
rs8113265	SLC7A9	rs9783990	19	33242146	0.4781	0.00471	0.00479128	0.510528	x
rs8113265	SLC7A9	rs259223	19	33136561	0.0746	0.00333	0.00478405	0.515312	x
rs8113265	SLC7A9	rs2112916	19	33317664	0.4807	0.00473	0.004758	0.52007	x
rs8113265	SLC7A9	chr19:33230242:I	19	33230242	0.4781	0.00474	0.00474203	0.524812	x
rs8113265	SLC7A9	rs11880352	19	33217382	0.4787	0.00475	0.0047257	0.529538	x
rs8113265	SLC7A9	rs7256750	19	33207645	0.4298	0.00476	0.00472403	0.534262	x
rs8113265	SLC7A9	rs7249281	19	33242652	0.478	0.00477	0.0046936	0.538956	x
rs8113265	SLC7A9	rs12985444	19	33230180	0.4782	0.00477	0.00469357	0.543649	x
rs8113265	SLC7A9	rs12151325	19	33225174	0.4782	0.00478	0.00467761	0.548327	x
rs8113265	SLC7A9	rs977708	19	33231786	0.4782	0.00478	0.00467761	0.553005	x
rs8113265	SLC7A9	rs7260313	19	33233424	0.4782	0.00478	0.00467761	0.557682	x
rs8113265	SLC7A9	rs7252343	19	33235489	0.4782	0.00478	0.00467761	0.56236	x
rs8113265	SLC7A9	rs4805804	19	33239105	0.4783	0.00481	0.00463022	0.56699	x
rs8113265	SLC7A9	rs2042263	19	33240000	0.4783	0.00482	0.0046146	0.571605	x
rs8113265	SLC7A9	rs873002	19	33253922	0.4795	0.00482	0.00461443	0.576219	x
rs8113265	SLC7A9	chr19:33272877:I	19	33272877	0.4715	0.00483	0.00460018	0.580819	x
rs8113265	SLC7A9	rs4422091	19	33254768	0.4795	0.00483	0.0045989	0.585418	x
rs8113265	SLC7A9	rs10424621	19	33287815	0.463	0.00484	0.00458654	0.590005	x
rs8113265	SLC7A9	rs8103603	19	33252513	0.4791	0.00484	0.0045835	0.594588	x
rs8113265	SLC7A9	rs12610378	19	33258995	0.48	0.00484	0.00458338	0.599172	x
rs8113265	SLC7A9	rs7257113	19	33186209	0.4736	0.00485	0.00456899	0.603741	x
rs8113265	SLC7A9	rs10404371	19	33294082	0.321	0.00491	0.00456003	0.608301	x
rs8113265	SLC7A9	rs6510293	19	33282623	0.4631	0.00487	0.00454066	0.612841	x
rs8113265	SLC7A9	chr19:33336079:D	19	33336079	0.3373	0.00492	0.00453412	0.617375	x
rs8113265	SLC7A9	rs7259264	19	33322945	0.4767	0.00494	0.00443389	0.621809	x
rs8113265	SLC7A9	rs7258013	19	33323042	0.4767	0.00494	0.00443389	0.626243	x
rs8113265	SLC7A9	rs7256841	19	33257573	0.4799	0.00495	0.00441889	0.630662	x
rs8113265	SLC7A9	rs10405092	19	33249914	0.4555	0.00498	0.0043807	0.635043	x
rs8113265	SLC7A9	rs2868188	19	33254878	0.4799	0.00505	0.0042775	0.63932	x
rs8113265	SLC7A9	rs12984580	19	33214829	0.455	0.00506	0.00426887	0.643589	x
rs8113265	SLC7A9	rs4805010	19	33276506	0.4422	0.00511	0.00420529	0.647794	x
rs8113265	SLC7A9	rs10409678	19	33179748	0.461	0.00511	0.00419967	0.651994	x
rs8113265	SLC7A9	rs10404914	19	33246317	0.4778	0.00516	0.00413057	0.656125	x
rs8113265	SLC7A9	rs6510290	19	33271059	0.4801	0.00518	0.00410439	0.660229	x
rs8113265	SLC7A9	chr19:33240254:D	19	33240254	0.4782	0.00521	0.00406631	0.664295	x
rs8113265	SLC7A9	rs2032869	19	33330666	0.4776	0.00523	0.00404116	0.668337	x
rs8113265	SLC7A9	rs11878874	19	33282109	0.4631	0.00524	0.00403128	0.672368	x
rs8113265	SLC7A9	rs4239574	19	33256835	0.4797	0.00524	0.00402836	0.676396	x
rs8113265	SLC7A9	rs9304838	19	33332828	0.4801	0.00526	0.00400346	0.6804	x
rs8113265	SLC7A9	rs12610846	19	33238999	0.4783	0.00528	0.00397909	0.684379	x
rs8113265	SLC7A9	rs142387849	19	33338207	0.4727	0.00529	0.00396772	0.688346	x
rs8113265	SLC7A9	rs7246228	19	33245021	0.4783	0.00529	0.00396688	0.692313	x
rs8113265	SLC7A9	rs10419665	19	33472015	0.1361	0.00507	0.00394838	0.696262	x
rs8113265	SLC7A9	rs3760945	19	33309413	0.4813	0.00531	0.00394228	0.700204	x
rs8113265	SLC7A9	rs8102279	19	33221326	0.494	0.00531	0.00394131	0.704145	x
rs8113265	SLC7A9	rs7252736	19	33216667	0.4772	0.00536	0.00388325	0.708029	x
rs8113265	SLC7A9	rs78683006	19	33338827	0.4802	0.00536	0.00388286	0.711911	x
rs8113265	SLC7A9	rs4805805	19	33239450	0.4783	0.00537	0.00387137	0.715783	x
rs8113265	SLC7A9	rs6510295	19	33307307	0.4813	0.00537	0.003871	0.719654	x
rs8113265	SLC7A9	rs8108383	19	33307071	0.4813	0.00538	0.00385932	0.723513	x
rs8113265	SLC7A9	rs12972926	19	33327082	0.3375	0.00549	0.00380217	0.727315	x
rs8113265	SLC7A9	rs8113187	19	33263229	0.4813	0.00543	0.0038018	0.731117	x
rs8113265	SLC7A9	rs12983074	19	33221559	0.4546	0.00545	0.00378427	0.734901	x
rs8113265	SLC7A9	rs9783983	19	33240570	0.4555	0.00546	0.0037728	0.738674	x
rs8113265	SLC7A9	rs10409119	19	33280743	0.3213	0.00553	0.00376927	0.742443	x
rs8113265	SLC7A9	rs12979191	19	33336774	0.4802	0.00547	0.0037569	0.7462	x
rs8113265	SLC7A9	rs8107900	19	33304690	0.481	0.00549	0.00373462	0.749935	x
rs8113265	SLC7A9	rs2278279	19	33281127	0.4799	0.00552	0.00370186	0.753637	x
rs8113265	SLC7A9	rs8102775	19	33343722	0.4802	0.00553	0.00369097	0.757328	x
rs8113265	SLC7A9	rs929816	19	33331913	0.3179	0.00561	0.00368597	0.761014	x
rs8113265	SLC7A9	rs7351070	19	33218011	0.4554	0.00554	0.00368486	0.764699	x
rs8113265	SLC7A9	rs2112918	19	33299179	0.321	0.00561	0.00368389	0.768382	x
rs8113265	SLC7A9	rs7254153	19	33216680	0.4773	0.00555	0.00366978	0.772052	x
rs8113265	SLC7A9	rs12461363	19	33305527	0.4815	0.00559	0.00362676	0.775679	x
rs8113265	SLC7A9	rs12463019	19	33305504	0.4815	0.00563	0.00358505	0.779264	x
rs8113265	SLC7A9	rs7260438	19	33267177	0.4811	0.00564	0.00357479	0.782839	x
rs8113265	SLC7A9	rs4805806	19	33241732	0.4554	0.00565	0.00356925	0.786408	x
rs8113265	SLC7A9	rs4805808	19	33265236	0.4811	0.00566	0.00355432	0.789962	x
rs8113265	SLC7A9	rs11670513	19	33302823	0.4815	0.00567	0.00354412	0.793507	x
rs8113265	SLC7A9	rs12327875	19	33313324	0.4798	0.0057	0.0035141	0.797021	x
rs8113265	SLC7A9	chr19:33344416:D	19	33344416	0.3414	0.00583	0.00345034	0.800471	x
rs8113265	SLC7A9	rs7247583	19	33330917	0.3382	0.00585	0.00343362	0.803905	x
rs8113265	SLC7A9	rs6510288	19	33270156	0.4813	0.00584	0.00337838	0.807283	x
rs8113265	SLC7A9	rs35241694	19	33292897	0.4816	0.00587	0.0033504	0.810633	x
rs8113265	SLC7A9	rs8108045	19	33292296	0.4816	0.00589	0.00333198	0.813965	x
rs8113265	SLC7A9	rs6510294	19	33282716	0.4817	0.0059	0.00332283	0.817288	x
rs8113265	SLC7A9	rs7257919	19	33284449	0.4817	0.00591	0.00331372	0.820602	x
rs8113265	SLC7A9	rs8110217	19	33287526	0.4817	0.00591	0.00331372	0.823916	x
rs8113265	SLC7A9	rs4805809	19	33273972	0.4813	0.00592	0.00330469	0.82722	x
rs8113265	SLC7A9	rs3815760	19	33334415	0.4807	0.00593	0.00329573	0.830516	x
rs8113265	SLC7A9	rs12608647	19	33264348	0.481	0.00593	0.0032957	0.833812	x
rs8113265	SLC7A9	rs12975958	19	33228841	0.4556	0.00594	0.00329118	0.837103	x
rs8113265	SLC7A9	rs7254549	19	33335943	0.3408	0.00605	0.00325188	0.840355	x
rs8113265	SLC7A9	rs10419094	19	33336269	0.3408	0.00608	0.00322622	0.843581	x
rs8113265	SLC7A9	rs7250935	19	33343955	0.3414	0.00608	0.00322582	0.846807	x
rs8113265	SLC7A9	chr19:33227916:D	19	33227916	0.4778	0.00604	0.00319937	0.850006	x
rs8113265	SLC7A9	rs10408725	19	33223998	0.4827	0.00604	0.00319884	0.853205	x
rs8113265	SLC7A9	rs12983865	19	33223005	0.4546	0.00605	0.00319509	0.8564	x
rs8113265	SLC7A9	rs12976336	19	33357318	0.4521	0.00609	0.00316182	0.859562	x
rs8113265	SLC7A9	rs12985674	19	33327196	0.3385	0.00625	0.00308839	0.86265	x
rs8113265	SLC7A9	rs12976876	19	33292568	0.4815	0.00624	0.00303458	0.865685	x
rs8113265	SLC7A9	rs7253612	19	33321997	0.3386	0.0064	0.00297334	0.868658	x
rs8113265	SLC7A9	rs3746022	19	33317307	0.4796	0.00645	0.0028765	0.871535	x
rs8113265	SLC7A9	rs8106387	19	33243990	0.4531	0.0065	0.00284538	0.87438	x
rs8113265	SLC7A9	rs8100942	19	33246599	0.4541	0.00654	0.00281707	0.877197	x
rs8113265	SLC7A9	rs10421876	19	33362784	0.4513	0.0066	0.00277647	0.879974	x
rs8113265	SLC7A9	rs12974135	19	33228840	0.4761	0.00661	0.00276514	0.882739	x
rs8113265	SLC7A9	chr19:33284888:I	19	33284888	0.3199	0.00673	0.0027559	0.885495	x
rs8113265	SLC7A9	chr19:33272878:I	19	33272878	0.4494	0.00691	0.00257858	0.888073	x
rs8113265	SLC7A9	rs10417393	19	33322269	0.4774	0.00704	0.0024973	0.890571	x
rs8113265	SLC7A9	chr19:33334393:D	19	33334393	0.0677	0.00528	0.00242912	0.893	x
rs8113265	SLC7A9	rs6510289	19	33270891	0.3395	0.00729	0.0024145	0.895414	x
rs8113265	SLC7A9	rs10408313	19	33298286	0.4727	0.00722	0.00239813	0.897812	x
rs8113265	SLC7A9	rs2868191	19	33310447	0.3393	0.00738	0.00236783	0.90018	x
rs8113265	SLC7A9	rs36107307	19	33230887	0.4805	0.0073	0.00235502	0.902535	x
rs8113265	SLC7A9	rs13346373	19	33211069	0.4513	0.00742	0.00229842	0.904834	x
rs8113265	SLC7A9	rs148355535	19	33143529	0.0516	0.00449	0.00223054	0.907064	x
rs8113265	SLC7A9	rs6510298	19	33325943	0.3371	0.00772	0.00220511	0.909269	x
rs8113265	SLC7A9	rs8101827	19	33334161	0.478	0.00769	0.00216568	0.911435	x
rs8113265	SLC7A9	rs11665691	19	33337310	0.4278	0.00773	0.00215791	0.913593	x
rs8113265	SLC7A9	rs10414893	19	33325484	0.3368	0.00785	0.00214743	0.91574	x
rs8113265	SLC7A9	rs755691	19	33258817	0.4784	0.00777	0.00212983	0.91787	x
rs8113265	SLC7A9	rs11881633	19	33281924	0.4837	0.00788	0.00208171	0.919952	x
rs8113265	SLC7A9	rs12978120	19	33132098	0.4282	0.00805	0.00202158	0.921973	x
rs8113265	SLC7A9	chr19:33237843:I	19	33237843	0.4503	0.00816	0.00197248	0.923946	x
rs8113265	SLC7A9	rs7254089	19	33220101	0.4211	0.00835	0.00190834	0.925854	x
rs8113265	SLC7A9	rs7248155	19	33233290	0.4754	0.00848	0.0018505	0.927705	x
rs8113265	SLC7A9	rs4805812	19	33315118	0.5	0.00975	0.00147808	0.929183	x
rs8113265	SLC7A9	rs4805025	19	33468067	0.2807	0.0103	0.00142472	0.930608	x
rs8113265	SLC7A9	rs731673	19	33132295	0.4099	0.0102	0.00138831	0.931996	x
rs8113265	SLC7A9	rs892024	19	33399344	0.2284	0.0114	0.00124096	0.933237	x
rs8113265	SLC7A9	rs185341538	19	33472333	0.1521	0.0122	0.00112272	0.93436	x
rs8113265	SLC7A9	rs4805810	19	33285031	0.2987	0.0123	0.00107164	0.935431	x
rs8113265	SLC7A9	rs3795058	19	33414045	0.3538	0.0122	0.00106154	0.936493	x
rs8113265	SLC7A9	rs62127365	19	33463922	0.234	0.0128	0.00103712	0.93753	x
rs8113265	SLC7A9	rs75469545	19	33492290	0.1517	0.0129	0.00103501	0.938565	x
rs8113265	SLC7A9	rs731672	19	33132203	0.3293	0.0128	0.000993613	0.939558	x
rs8113265	SLC7A9	rs731674	19	33132395	0.3822	0.0129	0.0009628	0.940521	x
rs8113265	SLC7A9	rs8100924	19	33350101	0.2253	0.0136	0.000948925	0.94147	x
rs8113265	SLC7A9	rs71351705	19	33495231	0.1457	0.0139	0.000926251	0.942396	x
rs8113265	SLC7A9	rs12973771	19	33465845	0.2342	0.0139	0.000914224	0.943311	x
rs8113265	SLC7A9	rs7258185	19	33467576	0.2707	0.0144	0.000850195	0.944161	x
rs8113265	SLC7A9	rs113710305	19	33198288	0.0331	0.00814	0.000704665	0.944866	x
rs8113265	SLC7A9	rs111516300	19	33466343	0.2707	0.0164	0.000695738	0.945561	x
rs8113265	SLC7A9	rs6510314	19	33466782	0.2706	0.0176	0.000624221	0.946185	x
rs8113265	SLC7A9	rs146060711	19	33156974	0.0216	0.00565	0.00055372	0.946739	x
rs8113265	SLC7A9	rs77688533	19	33313849	0.0353	0.0124	0.000503152	0.947242	x
rs8113265	SLC7A9	rs75270968	19	33314484	0.0352	0.0127	0.000490275	0.947733	x
rs8113265	SLC7A9	rs7258961	19	33460933	0.2365	0.0215	0.00047097	0.948204	x
rs8113265	SLC7A9	rs11084685	19	33460437	0.2372	0.0218	0.000460998	0.948665	x
rs8113265	SLC7A9	rs17755379	19	33250683	0.1161	0.0232	0.000443622	0.949108	x
rs8113265	SLC7A9	rs73035385	19	33322907	0.0536	0.0195	0.00043162	0.94954	x
rs8113265	SLC7A9	rs59784628	19	33179706	0.1166	0.0243	0.000416588	0.949956	x
rs8113265	SLC7A9	rs8113684	19	33199753	0.3093	0.0227	0.00041212	0.950369	x
rs8113265	SLC7A9	rs11665721	19	33337423	0.4464	0.0225	0.000394899	0.950763
rs8113265	SLC7A9	rs6510280	19	33190422	0.3098	0.0237	0.000385605	0.951149
rs8113265	SLC7A9	chr19:33187294:I	19	33187294	0.2804	0.0242	0.000381088	0.95153
rs8113265	SLC7A9	rs12986412	19	33201096	0.3093	0.0242	0.000373577	0.951904
rs8113265	SLC7A9	rs737547	19	33132742	0.329	0.0244	0.00036441	0.952268
rs8113265	SLC7A9	rs1827700	19	33196989	0.3111	0.0264	0.00032661	0.952595
rs8113265	SLC7A9	chr19:33337198:D	19	33337198	0.2986	0.0278	0.000304515	0.952899
rs8113265	SLC7A9	rs12459052	19	33346341	0.4357	0.0274	0.000291324	0.953191
rs8113265	SLC7A9	rs10401336	19	33455589	0.2424	0.0303	0.000280192	0.953471
rs8113265	SLC7A9	rs78142838	19	33241228	0.0613	0.0302	0.000278478	0.953749
rs8113265	SLC7A9	rs186861406	19	33211643	0.099	0.0327	0.000277633	0.954027
rs8113265	SLC7A9	rs12462375	19	33289811	0.1151	0.0333	0.000271957	0.954299
rs8113265	SLC7A9	rs62127361	19	33458195	0.1038	0.0338	0.000266438	0.954565
rs8113265	SLC7A9	rs28623087	19	33454249	0.2423	0.0318	0.000260763	0.954826
rs8113265	SLC7A9	rs35634483	19	33413614	0.2236	0.0336	0.00024482	0.955071
rs8113265	SLC7A9	rs10408230	19	33456012	0.2422	0.0338	0.000238195	0.955309
rs8113265	SLC7A9	rs2897033	19	33452439	0.2234	0.0345	0.000235526	0.955545
rs8113265	SLC7A9	rs74646163	19	33364389	0.0753	0.0369	0.000231188	0.955776
rs8113265	SLC7A9	rs73580056	19	33315371	0.1138	0.0381	0.000227242	0.956003
rs8113265	SLC7A9	rs62127362	19	33458479	0.105	0.0382	0.000226942	0.95623
rs8113265	SLC7A9	rs1990990	19	33361794	0.4907	0.0325	0.000222097	0.956452
rs8113265	SLC7A9	rs2287878	19	33351695	0.3565	0.0339	0.000216741	0.956669
rs8113265	SLC7A9	rs730081	19	33310052	0.1139	0.0409	0.000206799	0.956876
rs8113265	SLC7A9	rs62124973	19	33329449	0.1141	0.041	0.000206108	0.957082
rs8113265	SLC7A9	rs73051171	19	33420940	0.1018	0.0413	0.000205078	0.957287
rs8113265	SLC7A9	rs147238641	19	33337303	0.1398	0.0407	0.000203824	0.957491
rs8113265	SLC7A9	chr19:33435145:D	19	33435145	0.1039	0.0418	0.000201807	0.957692
rs8113265	SLC7A9	rs10406532	19	33446647	0.2413	0.038	0.000200483	0.957893
rs8113265	SLC7A9	rs11556219	19	33463228	0.1698	0.0403	0.00019984	0.958093
rs8113265	SLC7A9	rs3816032	19	33467515	0.1005	0.0432	0.000193536	0.958286
rs8113265	SLC7A9	rs12459167	19	33442884	0.1039	0.0437	0.000190478	0.958477
rs8113265	SLC7A9	rs3764633	19	33439187	0.1692	0.0433	0.000180707	0.958657
rs8113265	SLC7A9	rs78676942	19	33347439	0.0313	0.0341	0.000178778	0.958836
rs8113265	SLC7A9	rs34723366	19	33463247	0.1699	0.0441	0.00017595	0.959012
rs8113265	SLC7A9	rs112681680	19	33374302	0.2272	0.0426	0.000172208	0.959184
rs8113265	SLC7A9	rs8100180	19	33442013	0.2423	0.0422	0.000171637	0.959356
rs8113265	SLC7A9	rs8110525	19	33442506	0.2423	0.0423	0.000171042	0.959527
rs8113265	SLC7A9	rs10413622	19	33455897	0.2447	0.0424	0.00017	0.959697
rs8113265	SLC7A9	rs3764635	19	33439485	0.2424	0.0429	0.000167525	0.959865
rs8113265	SLC7A9	rs4805017	19	33433801	0.2424	0.0437	0.000163048	0.960028
rs8113265	SLC7A9	rs62125036	19	33426610	0.104	0.0493	0.000162949	0.960191
rs8113265	SLC7A9	rs4570989	19	33460476	0.2717	0.0431	0.000161315	0.960352
rs8113265	SLC7A9	rs57948858	19	33397665	0.232	0.0453	0.000156569	0.960508
rs8113265	SLC7A9	rs2404982	19	33400133	0.2321	0.0454	0.000156048	0.960665
rs8113265	SLC7A9	rs73577770	19	33423725	0.2421	0.0451	0.000155744	0.96082
rs8113265	SLC7A9	rs9676744	19	33460113	0.272	0.0446	0.000153309	0.960974
rs8113265	SLC7A9	rs1133771	19	33459996	0.272	0.0448	0.000152298	0.961126
rs8113265	SLC7A9	rs113888939	19	33169335	0.0255	0.0358	0.00015178	0.961278
rs8113265	SLC7A9	rs62124975	19	33336711	0.1032	0.0526	0.000150007	0.961428
rs8113265	SLC7A9	rs75708843	19	33366304	0.2261	0.0476	0.000146741	0.961574
rs8113265	SLC7A9	rs74506494	19	33374282	0.2262	0.0488	0.000141527	0.961716
rs8113265	SLC7A9	chr19:33366569:D	19	33366569	0.2261	0.0489	0.000141126	0.961857
rs8113265	SLC7A9	rs9676558	19	33328583	0.1491	0.053	0.000140236	0.961997
rs8113265	SLC7A9	rs4805014	19	33376020	0.2262	0.0492	0.000139865	0.962137
rs8113265	SLC7A9	rs12608464	19	33449179	0.1747	0.0519	0.000139053	0.962276
rs8113265	SLC7A9	rs35738433	19	33454041	0.1732	0.0523	0.000137868	0.962414
rs8113265	SLC7A9	rs2043291	19	33457713	0.0996	0.0566	0.000137047	0.962551
rs8113265	SLC7A9	rs150936907	19	33167865	0.0306	0.0456	0.000136899	0.962688
rs8113265	SLC7A9	rs4805821	19	33403743	0.2321	0.0498	0.000136423	0.962824
rs8113265	SLC7A9	rs4805813	19	33326679	0.1494	0.0545	0.000134924	0.962959
rs8113265	SLC7A9	rs7248010	19	33403405	0.232	0.0507	0.000132946	0.963092
rs8113265	SLC7A9	rs73571791	19	33404610	0.2321	0.0507	0.00013293	0.963225
rs8113265	SLC7A9	rs74889516	19	33450026	0.0363	0.052	0.000130649	0.963356
rs8113265	SLC7A9	rs113066557	19	33474234	0.1023	0.0588	0.000130213	0.963486
rs8113265	SLC7A9	rs12980870	19	33407656	0.2247	0.0519	0.000129729	0.963616
rs8113265	SLC7A9	rs61215779	19	33413218	0.2248	0.0522	0.000128639	0.963744
rs8113265	SLC7A9	rs16967572	19	33412513	0.2248	0.0527	0.000126885	0.963871
rs8113265	SLC7A9	rs10426667	19	33391006	0.2284	0.0528	0.000125949	0.963997
rs8113265	SLC7A9	rs16967545	19	33391684	0.2285	0.0531	0.000124908	0.964122
rs8113265	SLC7A9	rs12972113	19	33265379	0.1504	0.0577	0.000124621	0.964247
rs8113265	SLC7A9	rs12608999	19	33315355	0.1494	0.0581	0.000123649	0.96437
rs8113265	SLC7A9	rs2278403	19	33409061	0.2249	0.0537	0.000123482	0.964494
rs8113265	SLC7A9	rs113384122	19	33144146	0.0256	0.0466	0.000123275	0.964617
rs8113265	SLC7A9	rs7252520	19	33407785	0.2248	0.0538	0.000123168	0.96474
rs8113265	SLC7A9	rs4805016	19	33395472	0.2284	0.0538	0.000122589	0.964863
rs8113265	SLC7A9	rs7255864	19	33336213	0.1495	0.0585	0.00012248	0.964985
rs8113265	SLC7A9	rs35391689	19	33418563	0.1655	0.0575	0.000122264	0.965108
rs8113265	SLC7A9	rs7507425	19	33342977	0.1498	0.0586	0.000122137	0.96523
rs8113265	SLC7A9	rs71351189	19	33176508	0.1735	0.0572	0.00012162	0.965352
rs8113265	SLC7A9	rs1036217	19	33410388	0.2319	0.054	0.000121383	0.965473
rs8113265	SLC7A9	chr19:33319440:D	19	33319440	0.1494	0.059	0.00012109	0.965594
rs8113265	SLC7A9	rs4076879	19	33490217	0.15	0.0598	0.000118776	0.965713
rs8113265	SLC7A9	rs12985436	19	33389783	0.2408	0.0552	0.000116267	0.965829
rs8113265	SLC7A9	rs4805021	19	33436367	0.2424	0.0553	0.000115731	0.965945
rs8113265	SLC7A9	rs8104828	19	33343851	0.15	0.0613	0.000114844	0.96606
rs8113265	SLC7A9	rs12609192	19	33283018	0.1496	0.0615	0.000114414	0.966174
rs8113265	SLC7A9	rs3892705	19	33490089	0.1398	0.0623	0.000114288	0.966288
rs8113265	SLC7A9	chr19:33491901:D	19	33491901	0.1513	0.0616	0.000113839	0.966402
rs8113265	SLC7A9	rs55966338	19	33452354	0.0994	0.0669	0.000111018	0.966513
rs8113265	SLC7A9	chr19:33304711:D	19	33304711	0.1658	0.0617	0.000110879	0.966624
rs8113265	SLC7A9	rs55983014	19	33453821	0.0996	0.067	0.000110781	0.966735
rs8113265	SLC7A9	rs34923997	19	33418554	0.1683	0.0616	0.00011067	0.966845
rs8113265	SLC7A9	rs2287881	19	33333155	0.173	0.0613	0.000110564	0.966956
rs8113265	SLC7A9	rs73051127	19	33400867	0.0404	0.0645	0.000110118	0.967066
rs8113265	SLC7A9	chr19:33265378:D	19	33265378	0.1505	0.0632	0.000110093	0.967176
rs8113265	SLC7A9	chr19:33252975:D	19	33252975	0.279	0.0556	0.000110059	0.967286
rs8113265	SLC7A9	rs9304839	19	33365186	0.2255	0.0582	0.000109925	0.967396
rs8113265	SLC7A9	rs8110811	19	33304926	0.1494	0.064	0.000108437	0.967505
rs8113265	SLC7A9	rs35110475	19	33293948	0.1494	0.0641	0.000108208	0.967613
rs8113265	SLC7A9	rs61732600	19	33183352	0.2866	0.0561	0.000107766	0.967721
rs8113265	SLC7A9	rs58932292	19	33287515	0.1495	0.0645	0.000107283	0.967828
rs8113265	SLC7A9	rs34918756	19	33437477	0.1688	0.0638	0.000105357	0.967933
rs8113265	SLC7A9	rs1865039	19	33431815	0.1688	0.0641	0.000104679	0.968038
rs8113265	SLC7A9	rs35693125	19	33433692	0.1688	0.0641	0.000104679	0.968143
rs8113265	SLC7A9	rs76345667	19	33197210	0.0302	0.0622	0.000104384	0.968247
rs8113265	SLC7A9	rs80227211	19	33274460	0.1495	0.0659	0.000104214	0.968351
rs8113265	SLC7A9	chr19:33421998:D	19	33421998	0.1688	0.0647	0.000103346	0.968455
rs8113265	SLC7A9	rs35099824	19	33420465	0.1688	0.0649	0.000102908	0.968558
rs8113265	SLC7A9	rs2404980	19	33440199	0.1688	0.0649	0.000102908	0.96866
rs8113265	SLC7A9	rs8107934	19	33173076	0.2838	0.0584	0.000101914	0.968762
rs8113265	SLC7A9	rs142741010	19	33251026	0.0303	0.0643	0.000101609	0.968864
rs8113265	SLC7A9	rs3752223	19	33408410	0.2281	0.0615	0.000101225	0.968965
rs8113265	SLC7A9	rs17528093	19	33442681	0.1687	0.0658	0.000100995	0.969066
rs8113265	SLC7A9	chr19:33325530:I	19	33325530	0.0256	0.0618	9.87375e-05	0.969165
rs8113265	SLC7A9	rs62125055	19	33451199	0.0996	0.0738	9.81704e-05	0.969263
rs8113265	SLC7A9	rs12980801	19	33303754	0.1497	0.0692	9.7534e-05	0.969361
rs8113265	SLC7A9	rs10412255	19	33490768	0.1499	0.0693	9.7309e-05	0.969458
rs8113265	SLC7A9	rs6510282	19	33205614	0.2897	0.0601	9.71311e-05	0.969555
rs8113265	SLC7A9	rs34240533	19	33476287	0.1296	0.0719	9.62086e-05	0.969651
rs8113265	SLC7A9	rs16967567	19	33412182	0.0404	0.0747	9.5738e-05	0.969747
rs8113265	SLC7A9	rs1002590	19	33443474	0.1695	0.0688	9.48696e-05	0.969842
rs8113265	SLC7A9	chr19:33339359:D	19	33339359	0.1742	0.0685	9.46584e-05	0.969937
rs8113265	SLC7A9	rs55982786	19	33375750	0.0404	0.0761	9.40683e-05	0.970031
rs8113265	SLC7A9	rs8111351	19	33402301	0.2274	0.0648	9.40475e-05	0.970125
rs8113265	SLC7A9	rs10427110	19	33494730	0.1512	0.0711	9.37829e-05	0.970218
rs8113265	SLC7A9	chr19:33392871:D	19	33392871	0.0404	0.0766	9.3487e-05	0.970312
rs8113265	SLC7A9	rs56034367	19	33453654	0.1002	0.0767	9.34772e-05	0.970405
rs8113265	SLC7A9	rs56160521	19	33375632	0.0403	0.0772	9.27596e-05	0.970498
rs8113265	SLC7A9	chr19:33416412:I	19	33416412	0.2282	0.0656	9.23148e-05	0.97059
rs8113265	SLC7A9	rs80298134	19	33397644	0.0404	0.0777	9.22346e-05	0.970683
rs8113265	SLC7A9	rs34194435	19	33444888	0.1687	0.0705	9.18826e-05	0.970775
rs8113265	SLC7A9	rs35729536	19	33176493	0.2857	0.0631	9.08618e-05	0.970865
rs8113265	SLC7A9	rs8106475	19	33360083	0.0415	0.0796	9.05333e-05	0.970956
rs8113265	SLC7A9	rs1559225	19	33334978	0.1491	0.0733	9.03785e-05	0.971046
rs8113265	SLC7A9	rs62126489	19	33248184	0.0797	0.0814	8.98296e-05	0.971136
rs8113265	SLC7A9	rs34159717	19	33198861	0.2843	0.0641	8.8945e-05	0.971225
rs8113265	SLC7A9	rs56173097	19	33375647	0.0403	0.0809	8.87529e-05	0.971314
rs8113265	SLC7A9	rs7256355	19	33199477	0.2843	0.0642	8.8744e-05	0.971403
rs8113265	SLC7A9	rs76814253	19	33404631	0.0403	0.0812	8.84442e-05	0.971491
rs8113265	SLC7A9	rs2287876	19	33360652	0.2314	0.0675	8.82391e-05	0.971579
rs8113265	SLC7A9	rs4378720	19	33412741	0.0406	0.0819	8.78302e-05	0.971667
rs8113265	SLC7A9	rs10415212	19	33496402	0.1484	0.0755	8.69891e-05	0.971754
rs8113265	SLC7A9	rs7249198	19	33194538	0.2846	0.0651	8.69413e-05	0.971841
rs8113265	SLC7A9	rs7250662	19	33364092	0.2321	0.0682	8.68682e-05	0.971928
rs8113265	SLC7A9	rs73041736	19	33363145	0.041	0.0834	8.64588e-05	0.972014
rs8113265	SLC7A9	rs17528328	19	33450174	0.1622	0.0744	8.64141e-05	0.972101
rs8113265	SLC7A9	rs73036867	19	33357176	0.0415	0.0836	8.64049e-05	0.972187
rs8113265	SLC7A9	chr19:33303375:D	19	33303375	0.1485	0.0762	8.59067e-05	0.972273
rs8113265	SLC7A9	rs2278404	19	33409413	0.2246	0.0693	8.58486e-05	0.972359
rs8113265	SLC7A9	rs55851701	19	33369322	0.0407	0.084	8.57886e-05	0.972445
[truncated: 421 more rows]

## Sheet: S9 Table Summary 24 risk loci
Supplementary Table 9: List of 24 risk loci nsCL/P identified herein and in previous research
Chromosome	Lead SNP
1	rs742071
1	rs642961
1	rs560426
2	rs4441471
2	rs6740960
2	rs7590268
3	rs7632427
3	rs1384062
8	rs987525
8	rs12543318
9	rs3758249
10	rs4752028
13	rs8001641
14	rs4901118
15	rs1258763
15	rs1873147
15	rs28689146
16	rs8049367
17	rs227731
17	rs58772677
17	rs1588366
19	rs3746101
19	rs73039428
20	rs13041247

## Sheet: S10 Table DEPICT_Tissue
Supplementary Table 10: Tissue enrichment for 816 SNPs from 24 nsCL/P risk loci
MeSH term	MeSH first level term	MeSH second level term	P value	False discovery rate
A14.549.167	Dentition	Stomatognathic System	0.00001688287002575	Yes
A11.329.171	Chondrocytes	Cells	0.014176019977803269	No
A05.810.453.324	Kidney Cortex	Urogenital System	0.03293072330233258	No
A03.556.875.500	Esophagus	Digestive System	0.03811920503831449	No
A10.165.450.300.425	Keloid	Tissues	0.04497298433799065	No
A07.231.114	Arteries	Cardiovascular System	0.045156851190480664	No
A10.165.450.300	Cicatrix	Tissues	0.04682448209667591	No
A10.165.450	Granulation Tissue	Tissues	0.04682448209667591	No
A07.541.510	Heart Valves	Cardiovascular System	0.04750984946251646	No
A07.541.510.110	Aortic Valve	Cardiovascular System	0.04750984946251646	No
A03.556.500.760	Salivary Glands	Digestive System	0.04918099116925421	No
A11.436.397	Keratinocytes	Cells	0.050990572590316946	No
A03.556.875	Upper Gastrointestinal Tract	Digestive System	0.05959202344121081	No
A14.724.557	Nasopharynx	Stomatognathic System	0.061225088328488525	No
A03.734	Pancreas	Digestive System	0.06977730794100452	No
A03.556.500.760.464	Parotid Gland	Digestive System	0.0702457606502292	No
A03.556.875.875	Stomach	Digestive System	0.07142631079805781	No
A05.360.319.887	Vulva	Urogenital System	0.07674318840896997	No
A14.549	Mouth	Stomatognathic System	0.08910891124222109	No
A02.165	Cartilage	Musculoskeletal System	0.09158690214637416	No
A14.549.167.646	Periodontium	Stomatognathic System	0.09160545425601718	No
A17.815	Skin	Integumentary System	0.09354432337495683	No
A15.145.846	Serum	Hemic and Immune Systems	0.10665377353435546	No
A05.360.319.679.256	Cervix Uteri	Urogenital System	0.1101339168803287	No
A07.541	Heart	Cardiovascular System	0.11357274826037334	No
A10.690.467	Muscle Smooth	Tissues	0.13137697765420425	No
A07.541.560	Heart Ventricles	Cardiovascular System	0.13210749526785148	No
A10.272	Epithelium	Tissues	0.13230816029886222	No
A09.371	Eye	Sense Organs	0.13569726544088162	No
A10.615	Membranes	Tissues	0.13674754138099998	No
A09.531	Nose	Sense Organs	0.1379408756327538	No
A10.615.550.760	Respiratory Mucosa	Tissues	0.1379408756327538	No
A04.531.520	Nasal Mucosa	Respiratory System	0.1379408756327538	No
A14.549.885	Tongue	Stomatognathic System	0.14202760737205566	No
A10.615.789	Serous Membrane	Tissues	0.14813875424043255	No
A10.690	Muscles	Tissues	0.15982518762400155	No
A05.360.319.679.690	Myometrium	Urogenital System	0.1680011201416936	No
A10.615.550.599	Mouth Mucosa	Tissues	0.17041428421252997	No
A03.556.124.684	Intestine Small	Digestive System	0.17270169843261446	No
A10.615.550	Mucous Membrane	Tissues	0.1727248295259206	No
A02.835.583	Joints	Musculoskeletal System	0.17722388823623558	No
A02.835.583.443.800	Synovial Membrane	Musculoskeletal System	0.17722388823623558	No
A02.835.583.443	Joint Capsule	Musculoskeletal System	0.17722388823623558	No
A07.231.908	Veins	Cardiovascular System	0.19081861745640222	No
A02.633.567.850	Quadriceps Muscle	Musculoskeletal System	0.19839048488100924	No
A10.690.552.500	Muscle Skeletal	Tissues	0.19839131314964326	No
A10.690.552	Muscle Striated	Tissues	0.19839131314964326	No
A14.724	Pharynx	Stomatognathic System	0.19969982632098665	No
A11.620	Muscle Cells	Cells	0.1998845852747566	No
A11.620.520	Myocytes Smooth Muscle	Cells	0.1998845852747566	No
A07.231	Blood Vessels	Cardiovascular System	0.20197204945101171	No
A11.436.275	Endothelial Cells	Cells	0.21057922706779342	No
A11.329	Connective Tissue Cells	Cells	0.21429629462032662	No
A02.835.232.043	Bones of Lower Extremity	Musculoskeletal System	0.21853423747357426	No
A06.407.900	Thyroid Gland	Endocrine System	0.22188527713313405	No
A09.371.337.168	Conjunctiva	Sense Organs	0.22207671605837165	No
A09.371.337	Eyelids	Sense Organs	0.22207671605837165	No
A09.371.060	Anterior Eye Segment	Sense Organs	0.22226712954400057	No
A10.272.497	Epidermis	Tissues	0.23096694051152317	No
A02.835.232.043.300	Foot Bones	Musculoskeletal System	0.2341704127822426	No
A02.835.232.043.300.710	Tarsal Bones	Musculoskeletal System	0.2341704127822426	No
A03.556.249.124	Ileum	Digestive System	0.24088294586754339	No
A11.872.580	Mesenchymal Stem Cells	Cells	0.2500566771444097	No
A03.556.124.526.767	Rectum	Digestive System	0.258231031509142	No
A11.329.114	Adipocytes	Cells	0.25861670172923845	No
A07.231.908.670.874	Umbilical Veins	Cardiovascular System	0.26361941654753507	No
A07.231.908.670	Portal System	Cardiovascular System	0.26361941654753507	No
A03.734.414	Islets of Langerhans	Digestive System	0.2643276110565147	No
A05.360.490.690	Ovum	Urogenital System	0.26550314643519163	No
A11.497.497.600	Oocytes	Cells	0.26550314643519163	No
A11.436	Epithelial Cells	Cells	0.27119520466806396	No
A11.329.629	Osteoblasts	Cells	0.27387587168541466	No
A04.411	Lung	Respiratory System	0.27528997720958137	No
A10.165.114	Adipose Tissue	Tissues	0.2995304451021832	No
A11.872.653	Neural Stem Cells	Cells	0.3043868840872761	No
A03.556	Gastrointestinal Tract	Digestive System	0.32654611409542156	No
A11.382.625	Enteroendocrine Cells	Cells	0.3322811325742599	No
A11.436.294.064	Glucagon Secreting Cells	Cells	0.3322811325742599	No
A05.360.490	Germ Cells	Urogenital System	0.3323677577881761	No
A15.382.812.522	Macrophages	Hemic and Immune Systems	0.33782303552180487	No
A11.627.624.249	Monocyte Macrophage Precursor Cells	Cells	0.3466559788459307	No
A05.360.319.679	Uterus	Urogenital System	0.35060707859268636	No
A10.165.114.830	Adipose Tissue White	Tissues	0.3566980156631824	No
A10.165.114.830.750	Subcutaneous Fat	Tissues	0.3566980156631824	No
A15.378.316.580	Monocytes	Hemic and Immune Systems	0.3628219613928655	No
A10.165.114.830.500.750	Subcutaneous Fat Abdominal	Tissues	0.3778246597444659	No
A10.165.114.830.500	Abdominal Fat	Tissues	0.3778246597444659	No
A03.556.249.249.209	Cecum	Digestive System	0.3804690759982136	No
A11.382	Endocrine Cells	Cells	0.3806057020458028	No
A03.620	Liver	Digestive System	0.3837033415575649	No
A05.810.890	Urinary Bladder	Urogenital System	0.38877012162171376	No
A15.382.812	Mononuclear Phagocyte System	Hemic and Immune Systems	0.3891003908411349	No
A10.549.400	Lymph Nodes	Tissues	0.3960187176730629	No
A07.541.358	Heart Atria	Cardiovascular System	0.39851741146792363	No
A15.382.680	Phagocytes	Hemic and Immune Systems	0.39976037639468914	No
A02.835.583.443.800.800	Synovial Fluid	Musculoskeletal System	0.4015569772994667	No
A05.360.444.492	Penis	Urogenital System	0.4026322091643485	No
A11.329.228	Fibroblasts	Cells	0.40616402523245354	No
A11.329.830	Stromal Cells	Cells	0.41064512621329946	No
A11.627	Myeloid Cells	Cells	0.4152665268604668	No
A11.436.329	Granulosa Cells	Cells	0.4295307705559134	No
A05.360.319.114.630.535	Ovarian Follicle	Urogenital System	0.4295307705559134	No
A06.407.312.497.535.300.500	Cumulus Cells	Endocrine System	0.4295307705559134	No
A15.378.316.378.590.837.250	Erythroid Precursor Cells	Hemic and Immune Systems	0.4348822592017783	No
A11.872.378.590.817	Megakaryocyte Erythroid Progenitor Cells	Cells	0.4348822592017783	No
A15.378.316	Bone Marrow Cells	Hemic and Immune Systems	0.4426736123002911	No
A15.378	Hematopoietic System	Hemic and Immune Systems	0.4426736123002911	No
A10.549	Lymphoid Tissue	Tissues	0.4452177554674173	No
A15.382.520	Lymphatic System	Hemic and Immune Systems	0.4452177554674173	No
A05.360.444.492.362	Foreskin	Urogenital System	0.4459254084879015	No
A11.872.190.260	Embryoid Bodies	Cells	0.446110813067543	No
A03.556.249	Lower Gastrointestinal Tract	Digestive System	0.4541182586251348	No
A10.336	Exocrine Glands	Tissues	0.45585308613700776	No
A07.541.358.100	Atrial Appendage	Cardiovascular System	0.4564317553315055	No
A03.556.249.249	Intestine Large	Digestive System	0.45955265641212245	No
A11.329.372.600	Macrophages Alveolar	Cells	0.4602274001660752	No
A11.066	Antigen Presenting Cells	Cells	0.47355458013899954	No
A15.382.812.260	Dendritic Cells	Hemic and Immune Systems	0.47355458013899954	No
A03.556.249.249.356	Colon	Digestive System	0.4771265129594426	No
A10.336.707	Prostate	Tissues	0.479427928018327	No
A15.382.490.315.583	Neutrophils	Hemic and Immune Systems	0.4913341003973187	No
A09.371.729	Retina	Sense Organs	0.491953034897173	No
A03.556.124	Intestines	Digestive System	0.4930668148661431	No
A03.556.249.249.356.668	Colon Sigmoid	Digestive System	0.5041191397542101	No
A05.360	Genitalia	Urogenital System	0.5043141409024171	No
A11.872.378.590.635	Granulocyte Macrophage Progenitor Cells	Cells	0.5094272429057701	No
A05.360.319	Genitalia Female	Urogenital System	0.5102229303436423	No
A11.627.635	Myeloid Progenitor Cells	Cells	0.5141850200452526	No
A05.360.444	Genitalia Male	Urogenital System	0.5226143382274004	No
A11.118.637.415	Granulocytes	Cells	0.522667329302074	No
A15.382.520.604.700	Spleen	Hemic and Immune Systems	0.5329197828173082	No
A08.186.211.730.885.287.500.571.735	Visual Cortex	Nervous System	0.5397595896790173	No
A08.186.211.730.885.287.500.571	Occipital Lobe	Nervous System	0.5478390551457346	No
A11.872.378	Hematopoietic Stem Cells	Cells	0.5559787164329391	No
A05.360.319.679.490	Endometrium	Urogenital System	0.5745921456733409	No
A15.145.229.637.555.567.562.725	Plasma Cells	Hemic and Immune Systems	0.575170591887397	No
A15.145.693	Plasma	Hemic and Immune Systems	0.580196130181	No
A15.382.520.604.800	Palatine Tonsil	Hemic and Immune Systems	0.589979439840245	No
A04.623.603	Oropharynx	Respiratory System	0.589979439840245	No
A02.835.232.834	Spine	Musculoskeletal System	0.5965668370807335	No
A11.872.378.294	Lymphoid Progenitor Cells	Cells	0.6021090764819162	No
A11.118.637.555.567.562.440	Precursor Cells B Lymphoid	Cells	0.6021090764819162	No
A02.835.232.834.151	Cervical Vertebrae	Musculoskeletal System	0.6034608761973604	No
A05.360.319.114.373	Fallopian Tubes	Urogenital System	0.6096635797897855	No
A10.615.284	Extraembryonic Membranes	Tissues	0.6146154189805138	No
A10.615.284.473	Chorion	Tissues	0.6146154189805138	No
A10.165	Connective Tissue	Tissues	0.6359356945758934	No
A05.360.319.114	Adnexa Uteri	Urogenital System	0.6385881264474597	No
A05.360.319.114.630	Ovary	Urogenital System	0.6400601440371677	No
A02.835	Skeleton	Musculoskeletal System	0.6496706230727674	No
A11.436.348	Hepatocytes	Cells	0.6515988524323048	No
A02.835.232	Bone and Bones	Musculoskeletal System	0.6582461046248547	No
A15.382.216	Bone Marrow	Hemic and Immune Systems	0.6584634794233905	No
A15.382	Immune System	Hemic and Immune Systems	0.6637614574765788	No
A06.407.312	Gonads	Endocrine System	0.6701239076706095	No
A11.872	Stem Cells	Cells	0.6705121401105822	No
A15.145	Blood	Hemic and Immune Systems	0.673362813551702	No
A03.556.124.369	Intestinal Mucosa	Digestive System	0.6743585764725016	No
A06.407	Endocrine Glands	Endocrine System	0.6823645973666724	No
A11.118.637	Leukocytes	Cells	0.6891221865991044	No
A15.145.229	Blood Cells	Hemic and Immune Systems	0.6955795031688057	No
A11.063	Antibody Producing Cells	Cells	0.6975931892131504	No
A11.118.637.555.567.562	B Lymphocytes	Cells	0.6975931892131504	No
A15.145.300	Fetal Blood	Hemic and Immune Systems	0.725732916469183	No
A06.407.312.782	Testis	Endocrine System	0.7370273827905258	No
A08.186.211	Brain	Nervous System	0.7542458848397169	No
A15.145.229.637.555	Leukocytes Mononuclear	Hemic and Immune Systems	0.756226193807707	No
A08.186	Central Nervous System	Nervous System	0.7608537128310349	No
A08.186.211.730.885.287.500.270	Frontal Lobe	Nervous System	0.7649997033061027	No
A05.810	Urinary Tract	Urogenital System	0.7702555259159305	No
A11.872.190	Embryonic Stem Cells	Cells	0.7805611205468275	No
A08.186.211.653	Mesencephalon	Nervous System	0.7880987317646404	No
A05.810.453	Kidney	Urogenital System	0.7901529513872324	No
A08.713	Neurosecretory Systems	Nervous System	0.8086110023576725	No
A08.186.211.730.317.357.352.435	Hypothalamo Hypophyseal System	Nervous System	0.8086110023576725	No
A08.186.211.730.317.357.352	Hypothalamus Middle	Nervous System	0.8086110023576725	No
A08.186.211.464.710.225	Entorhinal Cortex	Nervous System	0.8213075549756339	No
A08.186.211.464.710	Parahippocampal Gyrus	Nervous System	0.8213075549756339	No
A08.186.211.730.885.287.500.863	Temporal Lobe	Nervous System	0.8223590086013417	No
A15.382.490.555.567	Lymphocytes	Hemic and Immune Systems	0.824011978900679	No
A11.118.637.555.567.569.200.700	T Lymphocytes Regulatory	Cells	0.8373973121813294	No
A15.145.229.637.555.567.569.200	CD4 Positive T Lymphocytes	Hemic and Immune Systems	0.8388204204220797	No
A08.186.211.730.885.287.500	Cerebral Cortex	Nervous System	0.8488652841570932	No
A08.186.211.730.885.287	Cerebrum	Nervous System	0.8644885002335434	No
A08.186.211.730.885	Telencephalon	Nervous System	0.8696986491733913	No
A11.872.700.500	Induced Pluripotent Stem Cells	Cells	0.8704037288388073	No
A11.872.700	Pluripotent Stem Cells	Cells	0.8704037288388073	No
A11.872.040	Adult Stem Cells	Cells	0.8712114593437403	No
A08.186.211.464	Limbic System	Nervous System	0.8759307218255137	No
A11.443	Erythroid Cells	Cells	0.8760918721277257	No
A15.145.229.334	Erythrocytes	Hemic and Immune Systems	0.8762000618798469	No
A08.186.211.730	Prosencephalon	Nervous System	0.8848389275352737	No
A11.627.340.360	Granulocyte Precursor Cells	Cells	0.8866480661669074	No
A08.186.211.730.317.357	Hypothalamus	Nervous System	0.8915281128730151	No
A06.407.071.140	Adrenal Cortex	Endocrine System	0.8994311485624809	No
A11.118.637.555.567.569	T Lymphocytes	Cells	0.9012729905048302	No
A08.186.211.730.317	Diencephalon	Nervous System	0.9036355012577246	No
A08.186.211.464.405	Hippocampus	Nervous System	0.9181215513272445	No
A06.407.071	Adrenal Glands	Endocrine System	0.920497169718149	No
A08.186.211.730.885.287.500.670	Parietal Lobe	Nervous System	0.9309038500312106	No
A15.382.490.555.567.622	Lymphocytes Null	Hemic and Immune Systems	0.9420734253782165	No
A08.186.211.730.885.287.249	Basal Ganglia	Nervous System	0.9444557094223535	No
A08.186.211.730.885.287.249.487	Corpus Striatum	Nervous System	0.9574905106166499	No
A15.382.490.555.567.537	Killer Cells Natural	Hemic and Immune Systems	0.9746208698254593	No
A08.186.211.132	Brain Stem	Nervous System	0.9883873808416259	No
A08.186.211.865	Rhombencephalon	Nervous System	0.9900518915198925	No
A08.186.211.865.428	Metencephalon	Nervous System	0.9900518915198925	No
A08.186.211.132.810.428.200	Cerebellum	Nervous System	0.9903990806457048	No
A15.145.229.188	Blood Platelets	Hemic and Immune Systems	0.994046950133617	No

[truncated: 7 more sheets: S11 Table DEPICT_Pathway, S12 Table DEPICT_Tissue_<E-05, S13 Table DEPICT_Pathway<E-05, S14 Table independent effects, S15 Table polygenic risk in CPO, S16 Table CL_P loci in CPO, S17 Table 14 variants in CPO ]
